# Supplementary material for: Coordinative Ring‐Opening Polymerization of Limonene Carbamate Toward Phosgene‐ and Isocyanate‐Free Polyurethane
Source: Angew Chem Int Ed Engl. 2025 Jul 23;64(33):e202502727. doi: 10.1002/anie.202502727 (PMC12338414; doi:10.1002/anie.202502727)
Supplement: Supplementary file 2 — Supporting Information [file ANIE-64-e202502727-s002.cif]

# CIF-file generated for FutJo2_0m_a      P 41 21 2    R = 0.03

#==============================================================================
data_global
#==============================================================================

# 0. AUDIT DETAILS

_audit_creation_date                              'Thursday, 9 November 202'
_audit_creation_method                            'PLATON <TABLE ACC> option'
_audit_update_record
;
;

#===============================================================================

# 1. SUBMISSION DETAILS

# Name of author for correspondence
_publ_contact_author_name
;
Prof Bernhard Rieger
;
# address of author for correspondence
_publ_contact_author_address
;
WACKER-Chair of Macromolecular Chemistry, Catalysis Research Center,
Department of Chemistry, Technical University of Munich,
Lichtenbergstr. 4, 85748 Garching (Germany)
;

_publ_contact_author_email                        rieger@tum.de
_publ_contact_author_fax                          ?
_publ_contact_author_phone                        ?

_publ_requested_journal                           'JACS'
# Publication choise FI, CI or EI for Inorganic
#                    FM, CM or EM for Metal-organic
#                    FO, CO or EO for Organic
_publ_requested_category                          ?
_publ_requested_coeditor_name                     ?

_publ_contact_letter                             # Include date of submission
;
Date of submission Nov 2024

Please consider this CIF submission for publication as a
Regular Structural Paper in Acta Crystallographica C.
;

#===============================================================================

# 2. PROCESSING SUMMARY (JOURNAL OFFICE ONLY)

_journal_date_recd_electronic                     ?

_journal_date_to_coeditor                         ?
_journal_date_from_coeditor                       ?
_journal_date_accepted                            ?

_journal_date_printers_first                      ?
_journal_date_printers_final                      ?
_journal_date_proofs_out                          ?
_journal_date_proofs_in                           ?

_journal_coeditor_name                            ?
_journal_coeditor_code                            ?
_journal_coeditor_notes
;
;

_journal_techeditor_code                          ?
_journal_techeditor_notes
;
;

_journal_coden_ASTM                               ?
_journal_name_full                                ?
_journal_year                                     ?
_journal_volume                                   ?
_journal_issue                                    ?
_journal_page_first                               ?
_journal_page_last                                ?


_journal_suppl_publ_number                        ?
_journal_suppl_publ_pages                         ?


#===============================================================================

# 3. TITLE AND AUTHOR LIST

_publ_section_title
;
Catalytic Ring-Opening Polymerization of Limonene Carbamate towards 
Phosgene- and Isocyanate-Free Polyurethane 
;
_publ_section_title_footnote
;
;

# The loop structure below should contain the names and adresses of all
# authors, in the required order of publication. Repeat as necessary.


loop_
_publ_author_name
_publ_author_footnote
_publ_author_address
'J. Futter' # author name
;   # author related footnote
;
;   # Address of this author
Technische Universit\"at M\"unchen,
School of Natural Sciences, 
WACKER-Chair of Macromolecular Chemistry,
Catalysis Research Center,
Lichtenbergstra\&se 4, 
D-85748 Garching bei M\"unchen, 
Germany.
;
       'L. F. Richter'
;   # author related footnote
?
;
;
Technische Universit\"at M\"unchen,
School of Natural Sciences, 
Molecular Catalysis, Catalysis Research Center,
Lichtenbergstra\&se 4, 
D-85748 Garching bei M\"unchen, 
Germany.
;
'S. H\"orl' # author name
;   # author related footnote
;
;   # Address of this author
Technische Universit\"at M\"unchen,
School of Natural Sciences, 
WACKER-Chair of Macromolecular Chemistry,
Catalysis Research Center,
Lichtenbergstra\&se 4, 
D-85748 Garching bei M\"unchen, 
Germany.
;
'B. Rieger' # author name
;   # author related footnote
;
;   # Address of this author
Technische Universit\"at M\"unchen,
School of Natural Sciences, 
WACKER-Chair of Macromolecular Chemistry,
Catalysis Research Center,
Lichtenbergstra\&se 4, 
D-85748 Garching bei M\"unchen, 
Germany.
;

#===============================================================================

# 4. TEXT

_publ_section_synopsis
;
 ?
;
_publ_section_abstract
;
This study presents a sustainable, phosgene- and isocyanate-free route for the 
synthesis of polyurethanes using (R)-limonene as a bio-based starting material.
The synthesis of the cyclic limonene-based carbamate monomer LU is achieved in
high yields using dimethyl carbonate as a sustainable, less hazardous phosgene
surrogate and is verified by NMR, SC-XRD, ESI-MS, GC-MS, and elemental
analysis.The polymerization was carried out by catalytic ring-opening
polymerization.Sn(Oct)2 showed the best catalytic performance, achieving up 
to 99% conversion with molecular weights up to 16.0 kg/mol at a polydispersity
of 1.5. Detailedmechanistic insights were obtained by kinetic studies, ESI-MS
end group determination, N-H methylation of LU, and 119Sn NMR measurements.
The resulting semi-crystalline polyurethane exhibits promising thermal
properties,including a decomposition temperature of 252 \%C, a glass transition
temperature above 150 \%C, and a crystallinity of 38%. This work represents
the first attempt to polymerize terpene-based carbamates via coordinative 
ring-opening polymerization, an important step towards bio-based polyurethanes.
;

# Insert blank lines between paragraphs

_publ_section_comment
;
;
_publ_section_exptl_prep
;
 ?
;
_publ_section_exptl_refinement
;
 ?
;

# Insert blank lines between references

_publ_section_references
;
 Allen, F.H. (2002).
   Acta Cryst. B58, 380-388.

 Altomare, A., Burla, M.C., Camalli, M., Cascarano, G.L., Giacovazzo, C.
   Guagliardi, A., Moliterni, A.G.G., Polidori, G. & Spagna, R.
   (1999) J. Appl. Cryst. 32, 115-119.

 Beurskens, P.T., Beurskens, G., de Gelder, R., Garc\'ia-Granda, S.,
 Gould, R.O., Israel, R. & Smits, J.M.M. (1999) The DIRDIF99 Program System,
   Technical Report of the Crystallography Laboratory,
   University of Nijmegen, The Netherlands.

 Boer, J.L. de & Duisenberg, A.J.M. (1984). Acta Cryst. A40, C-410.

 Boeyens, J.C.A. (1978). J.Cryst.Mol.Struct. 8, 317-320.

 Cremer, D. & Pople, J.A. (1975). J. Am. Chem. Soc. 97, 1354-1358.

 Duisenberg, A.J.M. (1992). J. Appl. Cryst. 25, 92-96.

 Duisenberg, A.J.M., Kroon-Batenburg, L.M.J. & Schreurs, A.M.M. (2003).
   J. Appl. Cryst. 36, 220-229.

 Enraf-Nonius (1989). CAD-4 Software. Version 5. Enraf-Nonius, Delft,
   The Netherlands.

 Flack, H.D. (1983). Acta Cryst. A39, 876-881.

 Hooft, R.W.W. (1998). Collect Software, Nonius B.V., Delft, The Netherlands.

 LePage, Y. (1987). J. Appl. Cryst. 20, 264-269.

 Mackay, A.L. (1984). Acta Cryst. A40, 165-166.

 Meulenaer, J. de & Tompa, H. (1965). Acta Cryst. 19, 1014-1018.

 North, A.C.T., Phillips, D.C. & Mathews, F.S. (1968).
  Acta Cryst. A24, 351-359.

 Otwinowski, Z. & Minor, W. (1997). Methods in Enzymology, Vol. 276,
   Macromolecular Crystallography, Part A, edited by C.W. Carter &
    R.M. Sweet, pp. 307-326. London: Academic Press.

 Sheldrick, G.M. (1986). SHELXS86. University of G\"ottingen, Germany.

 Sheldrick, G.M. (1993). SHELXL93. University of G\"ottingen, Germany.

 Sheldrick, G.M. (1997). SHELXS97. University of G\"ottingen, Germany.

 Sheldrick, G.M. (1997). SHELXL97. University of G\"ottingen, Germany.

 Sluis, P. van der & Spek, A.L. (1990). Acta Cryst. A46, 194-201.

 Spek, A.L. (1987). Acta Cryst. C43, 1233-1235.

 Spek, A.L. (1988). J. Appl. Cryst. 21, 578-579.

 Spek, A.L. (1994). Am. Crystallogr. Assoc.-Abstracts, 22, 66.

 Spek, A.L. (1997). HELENA, Program for Datareduction, Utrecht
   University, The Netherlands.

 Spek, A.L. (2003). J. Appl. Cryst. 36, 7-13.

 Wilson, A.J.C. (1992). Ed. International Tables for Crystallography,
   Volume C, Kluwer Academic Publishers, Dordrecht, The Netherlands.
;
_publ_section_acknowledgements
;
;
_publ_section_figure_captions
; View of the title compound with the atom numbering scheme.
Displacement ellipsoids for non-H atoms are drawn at the 50% probability level.
;

#===============================================================================

data_futjo2_0m_a

#===============================================================================

# 5. CHEMICAL DATA

_chemical_name_systematic
;
;
_chemical_name_common                             ?
_chemical_melting_point                           ?
_chemical_formula_moiety
'C11 H17 N O2'
# Ex: 'C12 H16 N2 O6, H2 O' and '(Cd 2+)3, (C6 N6 Cr 3-)2, 2(H2 O)'
_chemical_formula_structural                      ?
_chemical_formula_sum
'C11 H17 N O2'
_chemical_formula_iupac                           ?
_chemical_formula_weight                             195.26
_chemical_compound_source                        'see text'

loop_
_atom_type_symbol
_atom_type_description
_atom_type_scat_dispersion_real
_atom_type_scat_dispersion_imag
_atom_type_scat_source
 C   C    0.0033    0.0016
' International Tables Vol C Tables 4.2.6.8 and 6.1.1.4'
 H   H    0.0000    0.0000
' International Tables Vol C Tables 4.2.6.8 and 6.1.1.4'
 N   N    0.0061    0.0033
' International Tables Vol C Tables 4.2.6.8 and 6.1.1.4'
 O   O    0.0106    0.0060
' International Tables Vol C Tables 4.2.6.8 and 6.1.1.4'

#===============================================================================

# 6. CRYSTAL DATA

_symmetry_cell_setting                              tetragonal
_symmetry_space_group_name_Hall                   'P 4abw 2nw'
_symmetry_space_group_name_H-M                    'P 41 21 2'
_symmetry_Int_Tables_number                              92

loop_
_space_group_symop_id
_space_group_symop_operation_xyz
   1 x,y,z
   2 1/2-y,1/2+x,1/4+z
   3 -x,-y,1/2+z
   4 1/2+y,1/2-x,3/4+z
   5 1/2+x,1/2-y,3/4-z
   6 y,x,-z
   7 1/2-x,1/2+y,1/4-z
   8 -y,-x,1/2-z

_cell_length_a                                        7.5848(3)
_cell_length_b                                        7.5848(3)
_cell_length_c                                        37.073(3)
_cell_angle_alpha                                            90
_cell_angle_beta                                             90
_cell_angle_gamma                                            90
_cell_volume                                          2132.8(2)
_cell_formula_units_Z                                 8
_cell_measurement_temperature                       100
_cell_measurement_reflns_used       8717    
_cell_measurement_theta_min        2.1983     
_cell_measurement_theta_max        21.7621 
_cell_special_details
;
;

_exptl_crystal_description        'fragment'
_exptl_crystal_colour             'colorless'

_exptl_crystal_size_max                           0.124
_exptl_crystal_size_mid                           0.088
_exptl_crystal_size_min                           0.053
_exptl_crystal_size_rad                           ?
_exptl_crystal_density_meas                       ?
_exptl_crystal_density_diffrn                         1.216
_exptl_crystal_density_method                    'Not Measured'
_exptl_crystal_F_000                                    848
_exptl_absorpt_coefficient_mu                         0.083
_exptl_crystal_density_meas_temp                  ?

# Permitted for _exptl_absorpt_correction_type :
# analytical     'analytical from crystal shape'
#                Example: de Meulenaer&Tompa: ABST
# cylinder       'cylindrical'
# gaussian       'Gaussian from crystal shape'
#                Example: PLATON/ABSG
# integration    'integration from crystal shape'
# multi-scan     'symmetry-related measurements'
#                Example: SADABS, MULABS
# none           'no absorption corr. applied'
# numerical      'numerical from crystal shape'
# psi-scan       'psi-scan corrections'
#                Example: PLATON/ABSP
# refdelf        'refined from delta-F'
#                Example: SHELXA,
# sphere         'spherical'
#                Example: PLATON/ABSS
_exptl_absorpt_correction_type 'multi-scan'
_exptl_absorpt_process_details 'SADABS 2016/2, Bruker, 2016'
_exptl_absorpt_correction_T_min                   0.7072  
_exptl_absorpt_correction_T_max                   0.7342

#===============================================================================

# 7. EXPERIMENTAL DATA

_exptl_special_details
;
Diffractometer operator             Leon Richter
scanspeed                           0.8 s per frame
dx                                  75 mm
XXXX frames measured in XYZ data sets
phi-scans with delta_phi         = 0.5
omega-scans with delta_omega     = 0.5
shutterless mode
;
_diffrn_ambient_temperature                         100
_diffrn_radiation_wavelength                        0.71073
_diffrn_radiation_probe                           'x-ray'
_diffrn_radiation_type                            'MoK\a'
_diffrn_radiation_source          'TXS rotating anode'
_diffrn_radiation_monochromator   'Helios optic'

_diffrn_measurement_device        ' \k-geometry diffractometer '
_diffrn_measurement_device_type   ' Bruker D8 Venture '
_diffrn_measurement_method        ' phi- and omega-rotation '
_diffrn_detector                  ' Bruker Photon-100 CMOS '
_diffrn_detector_area_resol_mean  16

# number of measured reflections (redundant set)
_diffrn_reflns_number                             92643
_diffrn_reflns_av_R_equivalents                    0.1225
_diffrn_reflns_av_unetI/netI                       0.0249
_diffrn_reflns_limit_h_min                           -9
_diffrn_reflns_limit_h_max                            9
_diffrn_reflns_limit_k_min                           -9
_diffrn_reflns_limit_k_max                            9
_diffrn_reflns_limit_l_min                          -45
_diffrn_reflns_limit_l_max                           45
_diffrn_reflns_theta_min                           2.20
_diffrn_reflns_theta_max                          25.72
_diffrn_reflns_theta_full                         25.24
_diffrn_measured_fraction_theta_max               1.000
_diffrn_measured_fraction_theta_full              1.000
_diffrn_reflns_reduction_process
;
;

# number of unique reflections
_reflns_number_total                                 2041
# number of observed reflections (> n sig(I))
_reflns_number_gt                                    1944
_reflns_threshold_expression                      I>2\s(I)

_computing_data_collection       'APEX 4 Control Software (Bruker, 2021)'
_computing_cell_refinement       'SAINT (Bruker, 2019)'
_computing_data_reduction        'SAINT (Bruker, 2019)'
_computing_structure_solution    'SHELXT (Sheldrick, 2015)'
_computing_structure_refinement  
'SHELXL (Sheldrick, 2018), SHELXLE (Huebschle, 2011)'
_computing_molecular_graphics    'PLATON (Spek, 2011)'
_computing_publication_material  'PLATON (Spek, 2011), enCIFer (Allen, 2004)'

#===============================================================================

# 8. REFINEMENT DATA

_refine_special_details
;
 Refinement on F^2^ for ALL reflections except those
 flagged by the user for potential systematic errors.
 Weighted R-factors wR and all goodnesses of fit S
 are based on F^2^, conventional R-factors R are based
 on F, with F set to zero for negative F^2^. The
 observed criterion of F^2^ > 2sigma(F^2^) is used only
 for calculating -R-factor-obs etc. and is not
 relevant to the choice of reflections for refinement.
 R-factors based on F^2^ are statistically about twice
 as large as those based on F, and R-factors based on
 ALL data will be even larger.
;
_refine_ls_structure_factor_coef                  Fsqd
_refine_ls_matrix_type                            full
_refine_ls_weighting_scheme                       'calc'
_refine_ls_weighting_details
'W=1/[\S^2^(FO^2^)+(0.0321P)^2^+0.4717P] WHERE P=(FO^2^+2FC^2^)/3'
_atom_sites_solution_primary                     'iterative'
_atom_sites_solution_secondary                   'difmap'
_atom_sites_solution_hydrogens                   'mixed'


# Permitted for _refine_ls_hydrogen_treatment :
# refall            - refined all H-atom parameters
# refxyz            - refined H-atom coordinates only
# refU              - refined H-atom U only
# noref             - no refinement of H-atom parameters
# constr            - H-atom parameters constrained
# hetero            - H-atom parameters constrained for H on C,
#                     all H-atom parameters refined for H on
#                     heteroatoms
# heteroxyz         - H-atom parameters constrained for H on C,
#                     refined H-atom coordinates only for H
#                     on heteroatoms
# heteroU           - H-atom parameters constrained for H on C,
#                     refined H-atom U's only for H on
#                     heteroatoms
# heteronoref       - H-atom parameters constrained for H on C,
#                     no refinement of H-atom parameters for
#                     H on heteroatoms
# hetero-mixed      - H-atom parameters constrained for H on C
#                     and some heteroatoms, all H-atom
#                     parameters refined for H on remaining
#                     heteroatoms.
# heteroxyz-mixed   - H-atom parameters constrained for H on C
#                     and some heteroatoms, refined H-atom
#                     coordinates only for H on remaining
#                     heteroatoms.
# heteroU-mixed     - H-atom parameters constrained for H on C
#                     and some heteroatoms, refined H-atom
#                     U's only for H on remaining heteroatoms
# heteronoref-mixed - H-atom parameters constrained for H on C
#                     and some heteroatoms, no refinement of
#                     H-atom parameters for H on remaining
#                     heteroatoms
# mixed   - some constrained, some independent
# undef   - H-atom parameters not defined
_refine_ls_hydrogen_treatment                    'mixed'

_refine_ls_extinction_method                      'none'
_refine_ls_abs_structure_details
 'Flack (1983)'
_refine_ls_abs_structure_Flack                             0.0(6)

# Permitted for _chemical_absolute_configuration:
# Absolute configuration details
# rm   = Det. by chiral ref. mol. with known abs.conf
# ad   = Det. by anomalous dispersion
# rmad = Det. by 'rm' and 'ad'
# syn  = Det. with reference to synthesis
# unk  = Unknown/Arbitrary
_chemical_absolute_configuration                 syn

_refine_ls_number_reflns                               2041
_refine_ls_number_parameters                            132
_refine_ls_number_restraints                              0
_refine_ls_number_constraints                     ?
_refine_ls_R_factor_all                              0.0355
_refine_ls_R_factor_gt                               0.0330
_refine_ls_wR_factor_ref                             0.0747
_refine_ls_wR_factor_gt                              0.0737
_refine_ls_goodness_of_fit_ref                        1.060
_refine_ls_restrained_S_all                           1.060
_refine_ls_shift/su_max                               0.000
_refine_ls_shift/su_mean                              0.000
_refine_diff_density_max                              0.137
_refine_diff_density_min                             -0.139
_refine_diff_density_rms                              0.029

#===============================================================================

# 9. ATOMIC COORDINATES AND DISPLACEMENT PARAMETERS

loop_
_atom_site_label
_atom_site_type_symbol
_atom_site_thermal_displace_type
_atom_site_fract_x
_atom_site_fract_y
_atom_site_fract_z
_atom_site_occupancy
_atom_site_U_iso_or_equiv
_atom_site_calc_flag
_atom_site_refinement_flags
_atom_site_disorder_assembly
_atom_site_disorder_group
O1 O Uani -0.15167(17) 0.70385(18) 0.41941(3) 1.000 0.0255(4) d . . .
O2 O Uani -0.39883(17) 0.74104(18) 0.45226(3) 1.000 0.0281(4) d . . .
N1 N Uani -0.1692(2) 0.5625(2) 0.47190(4) 1.000 0.0225(5) d . . .
C1 C Uani -0.2537(2) 0.6738(2) 0.44888(5) 1.000 0.0227(5) d . . .
C2 C Uani 0.0194(2) 0.5635(3) 0.46274(5) 1.000 0.0220(6) d . . .
C3 C Uani -0.0044(2) 0.5800(2) 0.42226(5) 1.000 0.0212(5) d . . .
C4 C Uani 0.1056(3) 0.7223(3) 0.48109(5) 1.000 0.0327(6) d . . .
C5 C Uani 0.1220(3) 0.3927(3) 0.46883(5) 1.000 0.0258(6) d . . .
C6 C Uani 0.2981(2) 0.4067(3) 0.44790(5) 1.000 0.0287(6) d . . .
C7 C Uani 0.2811(3) 0.4568(3) 0.40761(5) 1.000 0.0248(6) d . . .
C8 C Uani 0.1624(3) 0.6223(3) 0.40262(5) 1.000 0.0278(6) d . . .
C9 C Uani 0.2262(2) 0.3048(2) 0.38312(5) 1.000 0.0229(6) d . . .
C10 C Uani 0.2041(2) 0.1404(3) 0.39431(6) 1.000 0.0272(6) d . . .
C11 C Uani 0.2087(3) 0.3495(3) 0.34368(5) 1.000 0.0284(6) d . . .
H1 H Uiso -0.203(3) 0.563(3) 0.4940(6) 1.000 0.0340 d U . .
H3 H Uiso -0.04685 0.46336 0.41317 1.000 0.0250 c RU . .
H4A H Uiso 0.23096 0.72650 0.47474 1.000 0.0490 c RU . .
H4B H Uiso 0.09329 0.71130 0.50731 1.000 0.0490 c RU . .
H4C H Uiso 0.04774 0.83078 0.47297 1.000 0.0490 c RU . .
H5A H Uiso 0.05299 0.29067 0.45999 1.000 0.0310 c RU . .
H5B H Uiso 0.14528 0.37583 0.49488 1.000 0.0310 c RU . .
H6A H Uiso 0.37313 0.49578 0.45996 1.000 0.0340 c RU . .
H6B H Uiso 0.35985 0.29195 0.44956 1.000 0.0340 c RU . .
H7 H Uiso 0.40180 0.49241 0.39959 1.000 0.0300 c RU . .
H8A H Uiso 0.21951 0.72808 0.41304 1.000 0.0330 c RU . .
H8B H Uiso 0.13875 0.64404 0.37674 1.000 0.0330 c RU . .
H10A H Uiso 0.17704 0.05009 0.37744 1.000 0.0330 c RU . .
H10B H Uiso 0.21520 0.11285 0.41920 1.000 0.0330 c RU . .
H11A H Uiso 0.19700 0.24064 0.32965 1.000 0.0430 c RU . .
H11B H Uiso 0.31371 0.41390 0.33570 1.000 0.0430 c RU . .
H11C H Uiso 0.10399 0.42310 0.34003 1.000 0.0430 c RU . .

loop_
_atom_site_aniso_label
_atom_site_aniso_U_11
_atom_site_aniso_U_22
_atom_site_aniso_U_33
_atom_site_aniso_U_23
_atom_site_aniso_U_13
_atom_site_aniso_U_12
O1 0.0330(8) 0.0259(7) 0.0177(6) 0.0023(5) -0.0005(6) 0.0103(6)
O2 0.0249(7) 0.0316(8) 0.0278(7) -0.0064(6) -0.0045(6) 0.0079(6)
N1 0.0225(8) 0.0258(9) 0.0192(8) 0.0030(7) 0.0016(7) 0.0026(6)
C1 0.0250(10) 0.0227(9) 0.0204(9) -0.0051(7) -0.0024(7) -0.0009(8)
C2 0.0205(10) 0.0274(11) 0.0182(9) 0.0008(7) 0.0004(7) 0.0012(8)
C3 0.0261(10) 0.0191(9) 0.0183(9) 0.0024(7) -0.0014(7) 0.0035(7)
C4 0.0274(10) 0.0400(12) 0.0307(11) -0.0101(9) -0.0015(9) -0.0012(9)
C5 0.0263(10) 0.0334(11) 0.0176(9) 0.0044(8) 0.0005(8) 0.0067(9)
C6 0.0205(10) 0.0381(12) 0.0275(10) -0.0021(9) -0.0028(8) 0.0044(9)
C7 0.0214(10) 0.0286(10) 0.0243(9) 0.0002(8) 0.0057(8) -0.0025(8)
C8 0.0365(11) 0.0215(10) 0.0253(10) 0.0020(8) 0.0068(9) -0.0005(8)
C9 0.0160(9) 0.0281(10) 0.0247(10) -0.0004(8) 0.0019(7) 0.0042(8)
C10 0.0251(10) 0.0271(11) 0.0295(10) -0.0009(8) 0.0020(8) 0.0024(8)
C11 0.0285(10) 0.0304(11) 0.0264(10) -0.0006(8) 0.0000(8) 0.0047(9)

#===============================================================================

# 10. MOLECULAR GEOMETRY

_geom_special_details
;
 Bond distances, angles etc. have been calculated using the
 rounded fractional coordinates. All su's are estimated
 from the variances of the (full) variance-covariance matrix.
 The cell esds are taken into account in the estimation of
 distances, angles and torsion angles
;

loop_
_geom_bond_atom_site_label_1
_geom_bond_atom_site_label_2
_geom_bond_distance
_geom_bond_site_symmetry_1
_geom_bond_site_symmetry_2
_geom_bond_publ_flag
 O1      C1         1.358(2)                     .       .                   yes
 O1      C3         1.463(2)                     .       .                   yes
 O2      C1         1.220(2)                     .       .                   yes
 N1      C1         1.361(2)                     .       .                   yes
 N1      C2         1.470(2)                     .       .                   yes
 N1      H1          0.86(2)                     .       .                   no
 C2      C4         1.530(3)                     .       .                   no
 C2      C5         1.528(3)                     .       .                   no
 C2      C3         1.517(3)                     .       .                   no
 C3      C8         1.495(3)                     .       .                   no
 C5      C6         1.548(3)                     .       .                   no
 C6      C7         1.547(3)                     .       .                   no
 C7      C8         1.556(3)                     .       .                   no
 C7      C9         1.525(3)                     .       .                   no
 C9      C10        1.325(3)                     .       .                   no
 C9      C11        1.507(3)                     .       .                   no
 C3      H3           1.0000                     .       .                   no
 C4      H4A          0.9800                     .       .                   no
 C4      H4B          0.9800                     .       .                   no
 C4      H4C          0.9800                     .       .                   no
 C5      H5A          0.9900                     .       .                   no
 C5      H5B          0.9900                     .       .                   no
 C6      H6A          0.9900                     .       .                   no
 C6      H6B          0.9900                     .       .                   no
 C7      H7           1.0000                     .       .                   no
 C8      H8A          0.9900                     .       .                   no
 C8      H8B          0.9900                     .       .                   no
 C10     H10A         0.9500                     .       .                   no
 C10     H10B         0.9500                     .       .                   no
 C11     H11A         0.9800                     .       .                   no
 C11     H11B         0.9800                     .       .                   no
 C11     H11C         0.9800                     .       .                   no

loop_
_geom_angle_atom_site_label_1
_geom_angle_atom_site_label_2
_geom_angle_atom_site_label_3
_geom_angle
_geom_angle_site_symmetry_1
_geom_angle_site_symmetry_2
_geom_angle_site_symmetry_3
_geom_angle_publ_flag
 C1      O1      C3       105.61(12)             .       .       .           yes
 C1      N1      C2       108.07(14)             .       .       .           yes
 O1      C1      O2       121.79(15)             .       .       .           yes
 O1      C1      N1       109.89(13)             .       .       .           yes
 O2      C1      N1       128.32(16)             .       .       .           yes
 C1      N1      H1        117.1(15)             .       .       .           no
 C2      N1      H1        120.7(15)             .       .       .           no
 N1      C2      C5       117.19(17)             .       .       .           yes
 N1      C2      C3        96.50(12)             .       .       .           yes
 N1      C2      C4       108.49(16)             .       .       .           yes
 C4      C2      C5       112.59(15)             .       .       .           no
 C3      C2      C5       106.07(15)             .       .       .           no
 C3      C2      C4       115.20(16)             .       .       .           no
 O1      C3      C8       118.24(15)             .       .       .           yes
 O1      C3      C2       102.43(13)             .       .       .           yes
 C2      C3      C8       113.52(14)             .       .       .           no
 C2      C5      C6       107.89(17)             .       .       .           no
 C5      C6      C7       115.40(15)             .       .       .           no
 C8      C7      C9       112.40(16)             .       .       .           no
 C6      C7      C8       111.18(16)             .       .       .           no
 C6      C7      C9       114.32(17)             .       .       .           no
 C3      C8      C7       104.99(16)             .       .       .           no
 C10     C9      C11      120.30(18)             .       .       .           no
 C7      C9      C10      124.02(18)             .       .       .           no
 C7      C9      C11      115.57(15)             .       .       .           no
 O1      C3      H3           107.00             .       .       .           no
 C2      C3      H3           107.00             .       .       .           no
 C8      C3      H3           107.00             .       .       .           no
 C2      C4      H4A          109.00             .       .       .           no
 C2      C4      H4B          109.00             .       .       .           no
 C2      C4      H4C          109.00             .       .       .           no
 H4A     C4      H4B          109.00             .       .       .           no
 H4A     C4      H4C          109.00             .       .       .           no
 H4B     C4      H4C          109.00             .       .       .           no
 C2      C5      H5A          110.00             .       .       .           no
 C2      C5      H5B          110.00             .       .       .           no
 C6      C5      H5A          110.00             .       .       .           no
 C6      C5      H5B          110.00             .       .       .           no
 H5A     C5      H5B          108.00             .       .       .           no
 C5      C6      H6A          108.00             .       .       .           no
 C5      C6      H6B          108.00             .       .       .           no
 C7      C6      H6A          108.00             .       .       .           no
 C7      C6      H6B          108.00             .       .       .           no
 H6A     C6      H6B          107.00             .       .       .           no
 C6      C7      H7           106.00             .       .       .           no
 C8      C7      H7           106.00             .       .       .           no
 C9      C7      H7           106.00             .       .       .           no
 C3      C8      H8A          111.00             .       .       .           no
 C3      C8      H8B          111.00             .       .       .           no
 C7      C8      H8A          111.00             .       .       .           no
 C7      C8      H8B          111.00             .       .       .           no
 H8A     C8      H8B          109.00             .       .       .           no
 C9      C10     H10A         120.00             .       .       .           no
 C9      C10     H10B         120.00             .       .       .           no
 H10A    C10     H10B         120.00             .       .       .           no
 C9      C11     H11A         109.00             .       .       .           no
 C9      C11     H11B         109.00             .       .       .           no
 C9      C11     H11C         109.00             .       .       .           no
 H11A    C11     H11B         109.00             .       .       .           no
 H11A    C11     H11C         109.00             .       .       .           no
 H11B    C11     H11C         109.00             .       .       .           no

loop_
_geom_torsion_atom_site_label_1
_geom_torsion_atom_site_label_2
_geom_torsion_atom_site_label_3
_geom_torsion_atom_site_label_4
_geom_torsion
_geom_torsion_site_symmetry_1
_geom_torsion_site_symmetry_2
_geom_torsion_site_symmetry_3
_geom_torsion_site_symmetry_4
_geom_torsion_publ_flag
 C3      O1      C1      O2      -170.83(15)     .       .       .       .   no
 C3      O1      C1      N1         8.94(17)     .       .       .       .   no
 C1      O1      C3      C2       -31.73(16)     .       .       .       .   no
 C1      O1      C3      C8      -157.34(16)     .       .       .       .   no
 C2      N1      C1      O1        18.73(19)     .       .       .       .   no
 C2      N1      C1      O2      -161.51(18)     .       .       .       .   no
 C1      N1      C2      C3       -36.13(18)     .       .       .       .   no
 C1      N1      C2      C4        83.21(18)     .       .       .       .   no
 C1      N1      C2      C5      -147.95(16)     .       .       .       .   no
 N1      C2      C3      O1        39.65(16)     .       .       .       .   no
 N1      C2      C3      C8       168.29(15)     .       .       .       .   no
 C4      C2      C3      O1       -74.33(17)     .       .       .       .   no
 C4      C2      C3      C8          54.3(2)     .       .       .       .   no
 C5      C2      C3      O1       160.41(14)     .       .       .       .   no
 C5      C2      C3      C8         -71.0(2)     .       .       .       .   no
 N1      C2      C5      C6       164.34(15)     .       .       .       .   no
 C3      C2      C5      C6        58.06(18)     .       .       .       .   no
 C4      C2      C5      C6       -68.80(19)     .       .       .       .   no
 O1      C3      C8      C7      -173.71(14)     .       .       .       .   no
 C2      C3      C8      C7        66.28(19)     .       .       .       .   no
 C2      C5      C6      C7         -52.3(2)     .       .       .       .   no
 C5      C6      C7      C8          50.2(3)     .       .       .       .   no
 C5      C6      C7      C9         -78.4(2)     .       .       .       .   no
 C6      C7      C8      C3         -52.7(2)     .       .       .       .   no
 C9      C7      C8      C3        76.93(19)     .       .       .       .   no
 C6      C7      C9      C10         -3.8(3)     .       .       .       .   no
 C6      C7      C9      C11     -179.93(16)     .       .       .       .   no
 C8      C7      C9      C10     -131.75(18)     .       .       .       .   no
 C8      C7      C9      C11         52.1(2)     .       .       .       .   no

loop_
_geom_hbond_atom_site_label_D
_geom_hbond_atom_site_label_H
_geom_hbond_atom_site_label_A
_geom_hbond_distance_DH
_geom_hbond_distance_HA
_geom_hbond_distance_DA
_geom_hbond_angle_DHA
_geom_hbond_site_symmetry_A
_geom_hbond_publ_flag
#
#D   H   A   D - H  H...A   D...A    D - H...A  symm(A)
#
N1      H1      O2         0.86(2)    2.06(2) 2.9077(19)     171(2)   6_466 yes
C6      H6A     O2          0.9900     2.5600   3.427(2)     147.00   1_655 yes

# Loop Mechanism for Extra Tables(s)

#loop_
#_publ_manuscript_incl_extra_item
#'_geom_extra_tableA_col_1'
#'_geom_extra_tableA_col_2'
#'_geom_extra_tableA_col_3'
#'_geom_extra_table_head_A'
#'_geom_table_footnote_A'
#'_geom_extra_tableB_col_1'
#'_geom_extra_tableB_col_2'
#'_geom_extra_tableB_col_3'
#'_geom_extra_table_head_B'
#'_geom_table_footnote_B'


#
#loop_
#_geom_extra_tableA_col_1
#_geom_extra_tableA_col_2
#_geom_extra_tableA_col_3
# ? ? ?


#
#loop_
#_geom_extra_tableB_col_1
#_geom_extra_tableB_col_2
#_geom_extra_tableB_col_3
# ? ? ?


#
#_geom_table_footnote_A
#;
# ?
#;


#
#_geom_table_footnote_B
#;
# ?
#;


#
#_geom_table_footnote_A
#;
# ?
#;


#
#_geom_table_footnote_B
#;
# ?
#;

_shelx_res_file
;
TITL FutJo2_0m_a.res in P4(1)2(1)2
    FutJo2_0m_a.res
    created by SHELXL-2019/1 at 10:21:51 on 27-Oct-2023
REM Old TITL FutJo2_0m in P4(1)2(1)2
REM SHELXT solution in P4(1)2(1)2: R1 0.130, Rweak 0.029, Alpha 0.002
REM <I/s>   0.506 for   36 systematic absences,  Orientation as input
REM Flack x =  0.188 ( 0.600 ) from   654 Parsons' quotients
REM Formula found by SHELXT:  C10 N O3
CELL  0.71073   7.5848   7.5848  37.0727   90.000   90.000   90.000
ZERR    8.000   0.0003   0.0003   0.0029    0.000    0.000    0.000
LATT -1
SYMM -X, -Y, 1/2+Z
SYMM 1/2-Y, 1/2+X, 1/4+Z
SYMM 1/2+Y, 1/2-X, 3/4+Z
SYMM 1/2-X, 1/2+Y, 1/4-Z
SYMM 1/2+X, 1/2-Y, 3/4-Z
SYMM Y, X, -Z
SYMM -Y, -X, 1/2-Z
SFAC C H N O
UNIT 88 136 8 16
ACTA
LIST 4
TEMP -173.150
L.S. 15
BOND
CONF
HTAB
BOND $H
FMAP 2
PLAN 20
WGHT    0.032100    0.471700
FVAR       0.60957
O1    4   -0.151672    0.703847    0.419414    11.00000    0.03301    0.02590 =
         0.01774    0.00227   -0.00047    0.01031
O2    4   -0.398831    0.741038    0.452255    11.00000    0.02489    0.03159 =
         0.02778   -0.00640   -0.00452    0.00794
N1    3   -0.169236    0.562548    0.471900    11.00000    0.02250    0.02584 =
         0.01921    0.00302    0.00163    0.00263
H1    2   -0.202500    0.563314    0.493955    11.00000   -1.50000
C1    1   -0.253701    0.673800    0.448883    11.00000    0.02502    0.02272 =
         0.02042   -0.00509   -0.00243   -0.00086
C2    1    0.019431    0.563452    0.462737    11.00000    0.02053    0.02744 =
         0.01815    0.00081    0.00044    0.00124
C3    1   -0.004446    0.580030    0.422260    11.00000    0.02611    0.01909 =
         0.01830    0.00239   -0.00137    0.00353
AFIX  13
H3    2   -0.046854    0.463359    0.413175    11.00000   -1.20000
AFIX   0
C4    1    0.105601    0.722286    0.481088    11.00000    0.02738    0.03997 =
         0.03067   -0.01007   -0.00145   -0.00124
AFIX 137
H4A   2    0.230956    0.726502    0.474740    11.00000   -1.50000
H4B   2    0.093294    0.711297    0.507306    11.00000   -1.50000
H4C   2    0.047740    0.830785    0.472970    11.00000   -1.50000
AFIX   0
C5    1    0.122039    0.392656    0.468827    11.00000    0.02627    0.03344 =
         0.01761    0.00437    0.00046    0.00670
AFIX  23
H5A   2    0.052992    0.290665    0.459986    11.00000   -1.20000
H5B   2    0.145279    0.375830    0.494878    11.00000   -1.20000
AFIX   0
C6    1    0.298144    0.406673    0.447897    11.00000    0.02049    0.03807 =
         0.02747   -0.00215   -0.00275    0.00437
AFIX  23
H6A   2    0.373130    0.495781    0.459955    11.00000   -1.20000
H6B   2    0.359851    0.291945    0.449564    11.00000   -1.20000
AFIX   0
C7    1    0.281051    0.456849    0.407612    11.00000    0.02135    0.02859 =
         0.02425    0.00016    0.00567   -0.00247
AFIX  13
H7    2    0.401799    0.492413    0.399590    11.00000   -1.20000
AFIX   0
C8    1    0.162409    0.622339    0.402624    11.00000    0.03654    0.02149 =
         0.02525    0.00198    0.00680   -0.00055
AFIX  23
H8A   2    0.219511    0.728083    0.413045    11.00000   -1.20000
H8B   2    0.138752    0.644044    0.376740    11.00000   -1.20000
AFIX   0
C9    1    0.226174    0.304808    0.383124    11.00000    0.01598    0.02807 =
         0.02473   -0.00037    0.00186    0.00422
C10   1    0.204054    0.140415    0.394310    11.00000    0.02513    0.02713 =
         0.02945   -0.00090    0.00198    0.00240
AFIX  93
H10A  2    0.177042    0.050091    0.377440    11.00000   -1.20000
H10B  2    0.215203    0.112847    0.419203    11.00000   -1.20000
AFIX   0
C11   1    0.208690    0.349522    0.343677    11.00000    0.02854    0.03035 =
         0.02641   -0.00063   -0.00004    0.00475
AFIX 137
H11A  2    0.197001    0.240641    0.329647    11.00000   -1.50000
H11B  2    0.313714    0.413903    0.335703    11.00000   -1.50000
H11C  2    0.103986    0.423098    0.340030    11.00000   -1.50000
REM #####
AFIX   0
HKLF 4


REM  FutJo2_0m_a.res in P4(1)2(1)2
REM wR2 = 0.0747, GooF = S = 1.060, Restrained GooF = 1.060 for all data
REM R1 = 0.0330 for 1944 Fo > 4sig(Fo) and 0.0355 for all 2041 data
REM 132 parameters refined using 0 restraints

END

WGHT      0.0321      0.4717

REM Instructions for potential hydrogen bonds
EQIV $1 y-1, x+1, -z+1
HTAB N1 O2_$1
EQIV $2 x+1/2, -y+3/2, -z+3/4
HTAB C8 O1_$2

REM Highest difference peak  0.137,  deepest hole -0.139,  1-sigma level  0.029
Q1    1   0.0595  0.4800  0.4659  11.00000  0.05    0.14
Q2    1   0.2554  0.3796  0.3937  11.00000  0.05    0.13
Q3    1   0.0616  0.6552  0.4671  11.00000  0.05    0.11
Q4    1   0.2049  0.5274  0.4040  11.00000  0.05    0.11
Q5    1   0.2801  0.2183  0.3865  11.00000  0.05    0.11
Q6    1   0.2004  0.3873  0.4536  11.00000  0.05    0.10
Q7    1   0.2838  0.4350  0.4288  11.00000  0.05    0.10
Q8    1   0.0142  0.5835  0.4432  11.00000  0.05    0.10
Q9    1  -0.4257  0.6385  0.4729  11.00000  0.05    0.10
Q10   1   0.0776  0.6155  0.4156  11.00000  0.05    0.10
Q11   1   0.1965  0.3267  0.3634  11.00000  0.05    0.09
Q12   1   0.2314  0.4477  0.4635  11.00000  0.05    0.09
Q13   1   0.0616  0.1464  0.4745  11.00000  0.05    0.08
Q14   1   0.0148  0.2204  0.3912  11.00000  0.05    0.08
Q15   1   0.1516  0.2618  0.3897  11.00000  0.05    0.08
Q16   1   0.3977  0.3650  0.4555  11.00000  0.05    0.08
Q17   1  -0.4551  0.8759  0.4666  11.00000  0.05    0.08
Q18   1   0.0783  0.0643  0.3224  11.00000  0.05    0.08
Q19   1   0.3931  0.8505  0.4670  11.00000  0.05    0.08
Q20   1   0.0884  0.9468  0.5060  11.00000  0.05    0.08
;
_shelx_res_checksum                                   68887
_shelx_hkl_file
;
   0  -1   0    0.10    2.30
   0  -1   0    2.50    2.90
   0  -1   0    0.00    1.20
   0  -1   0    0.20    1.00
   0  -1   0   -2.50    1.90
   0  -1   0    0.70    2.00
   0  -1   0    0.70    1.10
   0  -1   0    1.00    1.90
   0  -1   0    1.50    1.20
   0   1   0    1.80    2.60
   0   1   0    0.00    2.50
   0   1   0   -1.90    1.10
   0   1   0    0.20    1.20
   0   1   0    2.00    2.90
   0   1   0   -0.30    1.80
   0   1   0    0.50    1.30
   0   1   0   -0.40    1.90
   0   1   0   -0.70    1.00
   1   0   0   13.20    7.20
   1   0   0   -0.40    1.50
   1   0   0   -1.40    1.50
   1   0   0    0.10    1.30
   1   0   0   -0.50    1.70
   1   0   0    1.10    1.60
   1   0   0   -1.70    0.90
   1   0   0    1.60    1.30
   1   0   0    0.80    1.20
   1   0   0   -0.10    1.40
   1   0   0   -1.50    0.90
   1   0   0   -1.50    1.60
  -1   0   0   -0.20    1.00
  -1   0   0    1.30    1.30
  -1   0   0   -0.50    1.40
  -1   0   0   -0.10    1.30
  -1   0   0   -0.70    1.50
  -1   0   0    7.00    5.60
  -1   0   0    0.10    1.80
  -1   0   0    2.40    2.30
  -1   0   0   -0.20    1.50
  -1   0   0   -0.80    1.40
  -1   0   0    0.30    1.30
  -1   0   0    0.60    1.50
   1  -1   0 5765.82  318.87
   1   1   0 6013.50  322.27
  -1   1   0 5577.24  318.47
  -1   2   0 1882.91   98.39
  -1   2   0 1947.21  105.59
  -1   2   0 1716.43  105.79
  -1   2   0 1853.31  104.09
   2   1   0 1571.54  100.99
   2   1   0 1738.83   99.99
   2   1   0 1867.51   99.99
   2   1   0 1640.74   99.69
  -2  -1   0 1621.04  115.89
  -2  -1   0 1799.62  102.49
  -2  -1   0 1728.13  103.79
  -2  -1   0 1673.13   99.39
  -2  -1   0 1792.62   99.89
  -2  -1   0 1775.52  100.09
  -2  -1   0 1766.22   94.69
  -2  -1   0 1711.73   99.99
  -2  -1   0 1775.62  100.09
  -2  -1   0 1676.73  101.39
  -1   2   0 1709.93  103.59
  -1   2   0 1844.62   96.39
  -1   2   0 1764.62   96.19
  -1   2   0 1448.46  106.29
  -1   2   0 1768.92  103.89
   2   1   0 1654.23  102.79
   2   1   0 1812.22  103.79
   2   1   0 1716.73  100.49
   2   1   0 1714.23  101.89
  -1   2   0 1835.02   98.49
  -1   2   0 1685.73  100.79
   1  -2   0 1862.71  104.19
   1  -2   0 1763.12  108.79
   1  -2   0 1787.72  104.09
   1  -2   0 1809.12   98.39
   1  -2   0 1637.54  104.19
   1  -2   0 1745.23  103.29
   1  -2   0 1729.43  103.69
   1  -2   0 1857.51   96.19
   2   1   0 1674.53  117.79
   2   1   0 1684.23  101.69
   2   1   0 1838.32  100.09
   2   1   0 1720.13  100.09
   0   2   0 5183.18  287.27
   2   0   0 5080.89  299.37
  -2   0   0 5172.68  300.67
   0  -2   0 5274.07  279.57
   0  -2   0 5133.19  279.07
  -2   1   0 1797.92   97.89
  -2   1   0 1754.42   99.19
   1   2   0 1844.72  102.39
   1   2   0 1818.92  100.49
   2  -1   0 1724.63  115.09
   2  -1   0 1702.93  100.39
   2  -1   0 1671.93  101.39
   2  -1   0 1794.82  108.69
   2  -1   0 1705.33   97.69
   2  -1   0 1755.72   98.89
   2  -1   0 1682.23   98.59
   2  -1   0 1802.02  101.69
   2  -1   0 1715.93   99.09
   2  -1   0 1763.82   98.89
   1   2   0 1791.52   96.69
  -2   1   0 1752.02  115.39
   1   2   0 1755.22  106.69
   1   2   0 1782.62   98.59
   1   2   0 1817.52  103.49
   1   2   0 1732.63   99.89
   1   2   0 1804.72   99.89
   1   2   0 1727.13   96.69
  -2   1   0 1603.84   98.49
  -2   1   0 1725.93  102.29
  -1  -2   0 1618.84  106.59
  -1  -2   0 1734.43   95.59
  -1  -2   0 1748.63   95.69
  -1  -2   0 1490.15   99.99
  -1  -2   0 1579.74  105.49
  -1  -2   0 1851.61   98.89
  -1  -2   0 1785.22  105.79
  -1  -2   0 1832.12   96.79
  -1  -2   0 1785.82  103.89
   2  -1   0 1728.43   99.49
  -1  -2   0 1655.53   96.59
  -1  -2   0 1776.22   97.09
   1   2   0 1630.04  112.49
   1   2   0 1812.72   98.19
   1   2   0 1776.32   98.19
  -2   1   0 1704.03   98.49
  -2   1   0 1947.41  102.89
  -2   1   0 1766.62   99.29
  -1  -2   0 1804.42   99.59
  -2   1   0 1776.92   98.69
  -2   1   0 1725.93  100.89
  -1  -2   0 1766.22   99.89
  -2   1   0 1605.04  101.79
  -2   2   0  430.46   42.00
   2   2   0  388.86   34.80
   2  -2   0  400.26   26.90
  -2  -2   0  420.86   33.20
  -2  -2   0  417.46   25.60
  -2   2   0  394.16   26.30
   2   2   0  403.86   27.80
   2  -2   0  376.76   27.10
   2  -2   0  308.17   41.40
   2  -2   0  368.56   26.50
   2  -2   0  441.96   32.60
   2  -2   0  422.06   34.70
  -2   2   0  389.86   31.60
  -2   2   0  414.16   36.30
  -2   2   0  386.46   27.00
  -2   2   0  386.16   28.20
  -2   2   0  404.26   27.50
   2  -2   0  411.76   42.00
   2   2   0  373.26   29.40
   2   2   0  358.66   30.30
   2   2   0  379.46   29.10
  -2  -2   0  424.26   28.10
   2   2   0  421.76   29.70
   2   2   0  424.06   27.50
   2   2   0  406.46   27.60
   2   2   0  436.86   32.50
   2   2   0  418.36   28.30
  -2  -2   0  386.56   29.10
   2   2   0  426.96   45.40
  -2  -2   0  392.46   29.50
  -2   2   0  402.86   30.30
  -2   2   0  434.76   27.30
   2  -2   0  400.06   26.80
   2  -2   0  378.36   26.50
   2  -2   0  438.76   35.60
   2  -2   0  451.95   28.30
  -2  -2   0  354.96   28.50
  -2   2   0  423.16   28.90
  -2  -2   0  391.56   35.00
  -2  -2   0  402.06   29.60
  -2   3   0  675.73   40.70
  -2   3   0  710.23   42.20
   3   2   0  693.03   45.20
   3   2   0  610.34   44.60
  -2   3   0  685.63   39.10
  -2   3   0  697.43   40.90
   2  -3   0  666.03   51.79
  -2   3   0  701.53   43.90
   2  -3   0  629.34   50.49
   2  -3   0  683.73   41.80
   2  -3   0  620.74   49.70
   3   2   0  646.64   49.80
   3   2   0  707.23   48.80
   2  -3   0  640.04   43.10
  -3  -2   0  755.92   71.79
   3   2   0  667.73   47.10
   3   2   0  643.74   45.70
   3   2   0  693.43   45.90
  -2   3   0  646.74   49.80
  -2   3   0  653.93   43.30
  -3  -2   0  706.33   46.40
  -2   3   0  759.42   66.29
   3   2   0  673.13   70.19
  -3  -2   0  640.24   52.79
  -3  -2   0  700.33   46.20
   2  -3   0  802.82   61.69
  -2   3   0  720.73   41.80
  -2   3   0  650.13   43.30
   2  -3   0  677.23   42.10
  -3  -2   0  693.53   49.10
   2  -3   0  761.82   51.59
   2  -3   0  747.53   65.29
   3   2   0  660.53   49.30
  -3  -1   0   63.19   11.40
  -3  -1   0   69.39    6.20
  -3  -1   0   60.89   12.00
   1  -3   0   54.79    9.80
   3   1   0   67.69   12.00
   3   1   0   57.99   10.90
   3   1   0   68.29   13.30
  -1   3   0   91.89   17.70
  -1   3   0   82.39   11.80
  -1   3   0   37.60    9.50
  -1   3   0   67.59    9.00
  -1   3   0   62.39    5.50
  -1   3   0   59.69    5.10
  -1   3   0   69.79    9.60
   1  -3   0   66.59   15.70
   1  -3   0   61.29    8.60
  -3  -1   0   50.99   10.90
   1  -3   0   63.79   17.20
  -3  -1   0   77.49   34.10
  -3  -1   0   81.29   16.50
   1  -3   0   74.19   16.30
   1  -3   0   67.99   13.50
   3   1   0   51.69   10.90
   3   1   0  100.29   17.50
  -1   3   0   85.09   14.80
   1  -3   0   67.09    6.90
   1  -3   0   48.70   12.40
  -3  -1   0   56.89   12.60
   1  -3   0   63.69    5.90
   3   1   0   50.89   11.90
   1  -3   0   63.59   15.10
  -3   0   0    5.20    5.20
   0  -3   0   -1.60    0.80
   0  -3   0    2.80    5.50
   0  -3   0    0.20    1.20
   3   0   0   -3.20    3.30
   0  -3   0   -0.10    1.10
   0  -3   0    9.60    6.40
   0  -3   0    0.00    2.50
   0  -3   0   -3.80    3.10
   0   3   0   -0.60    4.20
   0   3   0    3.10    2.90
   3   0   0  -32.80   18.50
   0  -3   0    6.50    5.70
  -3   0   0   -3.10    2.80
   3   0   0    2.60    3.80
   3   0   0    7.70    4.60
   3   0   0   -0.60    2.80
   3   0   0   -2.30    3.30
   3   0   0    3.80    3.00
   3   0   0   -1.20    1.90
  -3   0   0   -0.30    3.30
   0  -3   0   -4.90    4.80
  -3   0   0   -3.60    1.70
  -3   0   0   15.40   20.00
   3   0   0    1.10    5.20
   0   3   0    0.10    2.40
  -3   0   0   -3.70    2.90
  -3   0   0   -1.90    2.80
  -3   0   0    1.40    3.70
   0  -3   0    0.50    1.10
  -3   0   0   -2.20    2.20
   0   3   0   -3.50    4.20
   0   3   0    3.10    4.20
   0  -3   0    5.30    6.90
   0   3   0    1.20    3.40
   0  -3   0    0.60    4.60
   1   3   0   51.09   10.10
   3  -1   0   52.49    9.20
   1   3   0   54.99   13.00
   1   3   0   55.39   11.60
   1   3   0   67.99   10.50
   1   3   0   59.79    6.60
   3  -1   0   67.89   13.50
  -1  -3   0   48.90   16.00
  -3   1   0   56.19   12.40
  -3   1   0   56.09   10.30
   3  -1   0   57.29   12.90
   3  -1   0   75.49   12.40
   1   3   0   57.59    8.60
   3  -1   0   75.39   15.00
  -1  -3   0   79.09   16.50
  -1  -3   0   61.09   12.30
  -1  -3   0   55.59    7.70
  -1  -3   0   56.09   11.00
   3  -1   0   69.09    7.90
  -1  -3   0   67.59   16.80
  -1  -3   0   60.49   10.00
  -3   1   0   52.99   24.20
   1   3   0   71.69    7.40
   1   3   0   81.79   19.30
   1   3   0   72.69    9.60
  -1  -3   0   63.19   13.40
   1   3   0   60.59    7.60
   1   3   0   71.49    7.90
   3  -1   0   58.19   11.50
   3  -1   0   85.19   26.00
  -1  -3   0   77.89   18.80
   1   3   0   57.19   11.80
   1   3   0   69.09   11.70
  -3   1   0   48.60    9.80
  -3   1   0   75.49   12.30
  -3   1   0   52.09   11.80
  -3   1   0   81.29   13.10
  -3   1   0   53.59   10.20
  -3   1   0   65.49   11.60
   3  -1   0   61.39   13.90
   2   3   0  700.83   42.80
  -2  -3   0  674.53   43.40
   3  -2   0  642.14   45.50
   3  -2   0  723.23   48.00
   3  -2   0  659.83   49.80
   3  -2   0  715.13   45.50
   2   3   0  669.63   43.10
   2   3   0  737.53   43.40
   2   3   0  627.54   47.50
  -2  -3   0  759.82   57.49
  -2  -3   0  654.93   45.10
  -3   2   0  738.63   69.19
   2   3   0  705.23   48.70
  -3   2   0  666.33   44.70
  -3   2   0  679.53   44.90
  -2  -3   0  716.43   62.69
  -2  -3   0  680.53   42.90
  -2  -3   0  671.73   43.00
  -2  -3   0  698.33   44.30
   2   3   0  685.13   64.09
   2   3   0  649.83   47.00
   3  -2   0  651.03   50.19
   3  -2   0  700.63   45.00
  -2  -3   0  690.13   54.49
   3  -2   0  755.52   70.39
   2   3   0  670.03   47.80
   2   3   0  650.73   42.10
  -3   2   0  692.03   44.30
   2   3   0  666.23   45.70
   2   3   0  666.03   46.50
   3  -2   0  666.83   43.30
  -3   2   0  617.24   44.90
  -3   2   0  663.03   43.40
  -2  -3   0  667.33   43.50
  -3   2   0  694.23   44.60
  -3   2   0  661.83   45.10
   3  -2   0  777.92   60.69
   3  -2   0  645.24   45.10
  -3  -3   0 1276.97   78.89
  -3  -3   0 1500.65   89.99
  -3  -3   0 1290.37   73.49
   3   3   0 1255.57   78.79
  -3   3   0 1304.87   77.59
  -3   3   0 1391.06   77.59
  -3  -3   0 1287.67   81.09
  -3   3   0 1152.58   81.39
  -3   3   0 1308.77   76.99
   3  -3   0 1353.56  102.29
   3  -3   0 1302.77   76.39
   3  -3   0 1364.46   98.59
   3  -3   0 1216.08   76.49
   3  -3   0 1158.68   84.59
   3  -3   0 1279.17   77.09
   3  -3   0 1382.76   87.99
   3  -3   0 1282.47   77.49
  -3  -3   0 1258.77   80.69
   3   3   0 1323.27   77.99
   3   3   0 1286.27   78.19
   3   3   0 1307.87   82.79
  -3  -3   0 1316.77   91.89
   3   3   0 1312.77   84.19
   3   3   0 1128.49   80.39
   3   3   0 1258.57   81.29
  -3  -3   0 1282.47   79.39
   3   3   0 1321.57   84.89
  -3   3   0 1278.07   76.19
  -3   3   0 1364.76  101.79
   3  -3   0 1288.87   77.99
   3   3   0 1221.28  105.49
  -3  -3   0 1290.37  105.89
   3  -3   0 1260.17   75.79
   3   3   0 1244.58   78.09
  -3   3   0 1358.66   80.49
  -3   3   0 1223.18   75.79
  -3   3   0 1254.87   77.39
   4   3   0   23.30    9.50
   4   3   0   36.80   10.50
   4   3   0   55.69   14.00
  -3   4   0   36.10    7.00
  -4  -3   0   54.59   39.00
  -3   4   0   33.70    8.00
  -3   4   0   31.20    8.00
   4   3   0   37.20   11.70
  -3   4   0   -0.50   26.00
  -4  -3   0   43.70   13.60
   4   3   0   33.80    9.60
   4   3   0   36.70   12.80
  -4  -3   0   28.90   13.40
  -4  -3   0   59.69   13.50
   3  -4   0    5.70   23.50
  -3   4   0   35.10    9.60
   3  -4   0   27.70   12.80
  -4  -3   0   52.59   16.60
  -4  -3   0   27.50    9.30
   3  -4   0   47.30    9.00
  -3   4   0   40.00    7.50
  -3   4   0   30.50    8.20
   4   3   0   43.70   14.20
   3  -4   0    7.00    9.90
   3  -4   0   13.00    8.90
   3  -4   0   28.50    7.60
   4   3   0   51.99   39.60
  -2   4   0  587.74   55.09
   4   2   0  651.23   49.70
   4   2   0  659.33   45.70
   2  -4   0  635.44   58.59
   4   2   0  706.73   49.99
   4   2   0  648.54   46.40
   4   2   0  552.24   50.09
  -2   4   0  638.94   43.10
  -2   4   0  607.04   38.50
  -2   4   0  602.74   40.30
  -4  -2   0  566.64   48.10
  -4  -2   0  641.44   46.10
  -4  -2   0  560.34   44.90
   2  -4   0  593.24   38.60
   4   2   0  746.13   48.20
   4   2   0  597.94   48.20
   2  -4   0  664.63   52.99
   2  -4   0  620.44   52.39
  -4  -2   0  662.03   53.29
  -2   4   0  656.83   38.00
  -2   4   0  594.64   41.80
   2  -4   0  717.03   55.49
  -2   4   0  642.44   38.30
   4   2   0  538.55   76.49
  -4  -2   0  870.21   87.09
   2  -4   0  576.84   49.60
   2  -4   0  636.74   51.89
  -2   4   0  570.84   40.30
  -4  -1   0  480.95   37.90
   4   1   0  471.25   33.70
   4   1   0  388.36   37.60
  -1   4   0  396.86   31.10
   1  -4   0  454.05   38.50
   1  -4   0  394.36   45.00
   4   1   0  382.56   35.00
   1  -4   0  375.16   35.70
   4   1   0  410.26   33.20
  -4  -1   0  388.96   25.80
  -4  -1   0  388.76   34.50
   1  -4   0  359.66   23.60
  -4  -1   0  518.65   72.69
   4   1   0  385.56   32.50
   4   1   0  403.56   31.40
   4   1   0  438.36   67.69
   1  -4   0  308.87   42.00
   1  -4   0  407.56   23.50
   1  -4   0  384.56   23.80
  -1   4   0  414.96   28.60
  -4  -1   0  389.26   32.90
  -4  -1   0  385.76   32.30
  -1   4   0  412.96   32.90
  -4  -1   0  482.35   34.50
  -1   4   0  349.07   27.30
   1  -4   0  353.16   47.20
  -1   4   0  366.36   29.70
   1  -4   0  388.66   26.70
   4   1   0  422.76   35.80
  -4   0   0   50.59   11.90
   0   4   0   47.00   10.10
  -4   0   0   61.29   12.90
   0  -4   0   62.49   17.70
   4   0   0   41.20   10.50
   4   0   0   65.49   38.90
   0  -4   0   58.69   17.40
   0  -4   0   70.99   19.00
   0  -4   0   71.89   16.60
   4   0   0   55.69   15.10
   4   0   0   55.29   10.40
   0  -4   0   50.89    5.60
   0  -4   0   45.30    5.10
   0  -4   0   48.40   13.20
  -4   0   0   48.40   10.90
   4   0   0   71.49   16.80
   0  -4   0   46.60    4.30
  -4   0   0   35.30    9.60
  -4   0   0   31.90   12.20
   0  -4   0   48.10   10.00
  -4   0   0   56.79   12.70
   4   0   0   43.30    8.70
   4   0   0   59.89   14.60
  -4   0   0   33.20   33.10
   0   4   0   36.80    8.50
   0   4   0   45.40    9.80
   0   4   0   54.19   12.10
  -1  -4   0  355.76   42.50
   1   4   0  380.36   26.10
   4  -1   0  408.16   67.79
   4  -1   0  410.56   36.50
   1   4   0  388.26   26.40
  -1  -4   0  356.16   28.20
  -1  -4   0  334.37   38.50
  -1  -4   0  328.17   45.40
  -1  -4   0  377.26   25.00
  -1  -4   0  404.76   37.50
   1   4   0  386.66   23.70
  -4   1   0  393.76   31.30
  -4   1   0  384.16   31.40
   4  -1   0  400.86   31.80
  -1  -4   0  422.56   33.60
  -4   1   0  427.96   30.40
   1   4   0  395.66   31.50
   4  -1   0  379.36   31.00
  -1  -4   0  417.76   35.70
  -4   1   0  452.95   66.29
  -1  -4   0  312.47   42.20
  -4   1   0  359.86   33.70
   4  -1   0  407.96   36.70
   1   4   0  361.66   30.80
   1   4   0  370.96   28.80
   4  -1   0  388.16   25.90
   1   4   0  358.26   23.80
   1   4   0  372.06   30.60
  -4   1   0  316.77   32.30
   4  -1   0  373.46   32.20
   4  -1   0  373.76   30.80
   2   4   0  655.53   45.10
  -2  -4   0  693.33   49.60
  -2  -4   0  671.93   56.49
   4  -2   0  647.34   49.50
   2   4   0  622.24   39.70
  -4   2   0  586.84   43.20
  -4   2   0  660.83   43.70
   4  -2   0  663.43   46.30
  -4   2   0  653.33   45.40
  -4   2   0  584.64   79.49
   2   4   0  639.04   45.50
   2   4   0  803.92   69.59
  -2  -4   0  692.53   46.10
  -2  -4   0  559.84   55.59
  -2  -4   0  621.44   41.80
   4  -2   0  627.94   36.50
   2   4   0  632.94   40.20
   2   4   0  653.23   48.00
   2   4   0  678.23   41.30
   2   4   0  709.13   49.30
  -4   2   0  677.43   49.60
  -2  -4   0  515.85   50.59
  -2  -4   0  625.04   42.00
  -2  -4   0  710.63   64.99
   4  -2   0  636.74   48.70
   4  -2   0  744.93   54.79
  -4   2   0  560.04   44.90
  -4   2   0  607.94   44.50
  -4   2   0  643.34   45.90
   4  -2   0  706.33   62.39
   4  -2   0  676.33   46.20
   4  -2   0  684.43   86.39
   4  -2   0  664.63   46.80
  -2  -4   0  625.74   44.50
   4  -2   0  637.44   36.80
   3   4   0   34.50   12.80
  -3  -4   0   48.00   18.50
  -3  -4   0   25.60    8.20
  -4   3   0   52.49   13.60
   3   4   0   25.70    9.60
   4  -3   0   48.50   11.30
  -3  -4   0   26.90    7.50
   3   4   0   22.20   34.00
   4  -3   0   39.80   19.20
   4  -3   0   39.40   10.00
   3   4   0   25.60    7.60
   3   4   0   34.60    8.50
  -4   3   0   44.40    9.80
  -4   3   0   22.40    7.60
   4  -3   0   25.20    8.30
  -3  -4   0   38.20    8.70
  -3  -4   0   11.60    8.60
   4  -3   0  -15.90   31.30
  -4   3   0   35.60    9.30
   4  -3   0   37.20   10.50
  -3  -4   0   -2.10   32.50
   3   4   0   22.90    9.60
   3   4   0   37.60    8.40
  -4   3   0   44.60   11.90
   4  -3   0   40.30   13.60
   3   4   0   16.20    7.60
  -3  -4   0   45.30   14.50
   4  -3   0   46.80   10.50
  -4   3   0    9.90   29.60
   3   4   0   37.40    9.10
  -4  -4   0  236.68   36.80
  -4   4   0  323.57   26.40
  -4  -4   0  291.27   19.90
  -4  -4   0  426.86   55.99
   4  -4   0  349.67   27.60
  -4  -4   0  314.37   28.30
  -4  -4   0  330.37   29.70
   4   4   0  224.48   50.99
  -4   4   0  342.07   25.30
   4   4   0  292.97   26.40
   4   4   0  275.77   26.90
  -4   4   0  319.17   35.80
   4  -4   0  314.47   26.50
  -4  -4   0  325.97   28.80
   4   4   0  333.67   31.20
   4   4   0  243.68   24.80
  -4  -4   0  208.18   46.50
   4  -4   0  348.17   27.20
   4  -4   0  275.17   40.00
   4  -4   0  358.16   53.19
   4  -4   0  286.27   40.40
   4  -4   0  274.87   20.90
   4   4   0  290.07   36.10
  -4   4   0  310.77   25.00
   4   4   0  281.27   39.10
  -4   4   0  262.07   25.00
  -4   4   0  196.28   42.20
   4   4   0  278.27   26.30
   4   4   0  340.17   41.30
  -4   4   0  293.27   25.40
   4  -4   0  252.97   20.30
   4  -4   0  265.67   50.19
   5   4   0   20.40   11.80
  -5  -4   0   35.30   16.70
  -5  -4   0   33.70   11.30
   4  -5   0   27.60    8.40
   5   4   0   50.99   13.40
   5   4   0   37.50   13.90
  -4   5   0   55.99   12.20
  -5  -4   0   35.70   11.80
   5   4   0   26.10    9.00
   5   4   0   43.50   14.30
   4  -5   0   41.00   20.20
   4  -5   0   39.50   16.90
   4  -5   0   37.90   10.30
  -4   5   0   35.50   12.10
  -5  -4   0   45.60   17.90
   5   4   0    7.50    9.20
  -4   5   0   43.00   10.20
   5   4   0   32.70   10.70
   4  -5   0   13.50   10.20
  -4   5   0   25.40   10.40
  -4   5   0   39.40    9.50
   5   4   0   57.19   47.00
  -3   5   0   66.29   14.90
  -3   5   0   56.69   10.70
   3  -5   0   31.10   14.90
  -3   5   0   45.40   10.40
   5   3   0   48.60   15.80
   5   3   0   66.19   15.50
  -3   5   0   40.60   25.10
   5   3   0   72.19   52.49
  -5  -3   0   58.09   17.90
  -3   5   0   53.09   11.40
  -3   5   0   59.29   12.70
   3  -5   0   38.50   14.70
  -5  -3   0   70.49   22.60
  -5  -3   0   62.29   15.70
  -3   5   0   57.89    9.20
   5   3   0   66.19   19.10
   3  -5   0   32.80   14.20
   5   3   0   78.29   16.50
   5   3   0   60.39   14.00
   3  -5   0   55.19    9.90
  -5  -3   0   32.90   40.50
  -3   5   0   63.19    7.40
   5   3   0   59.09   15.00
   5   3   0   69.79   17.90
   3  -5   0   72.59   26.40
   3  -5   0   31.50   17.20
   3  -5   0   30.80    7.90
  -5  -3   0  105.59   20.60
  -3   5   0   49.40    6.50
  -5  -2   0  101.69   23.80
   5   2   0   85.79   16.90
   5   2   0   35.40   41.90
  -2   5   0   81.99   19.60
   2  -5   0   56.59   17.20
   2  -5   0   57.79   18.70
   2  -5   0   74.09   18.40
   5   2   0   95.09   20.20
   2  -5   0   75.49   21.50
   2  -5   0   69.09   24.00
  -2   5   0   85.19   14.80
  -2   5   0   80.29   11.90
  -2   5   0   81.29   12.80
  -5  -2   0  102.99   22.30
  -5  -2   0   56.09   14.40
  -5  -2   0   68.99   43.30
  -5  -2   0   74.09   17.90
   5   2   0   50.59   17.50
  -2   5   0  107.39   15.90
  -2   5   0   79.19   11.80
   5   2   0   74.39   18.10
   5   2   0   90.99   17.20
   5   2   0   80.29   18.70
  -2   5   0   69.19   11.20
   2  -5   0  102.59   24.70
   2  -5   0   53.19    9.10
  -1   5   0   11.20    5.90
   5   1   0    7.70    6.00
   5   1   0    4.90    6.30
  -5  -1   0    6.40    6.90
  -1   5   0   10.60    5.70
  -1   5   0   14.70    6.20
  -5  -1   0    6.60    6.40
   1  -5   0   12.70    3.10
  -5  -1   0   10.30    6.70
   5   1   0    6.80    8.10
   5   1   0    7.70    6.80
   5   1   0   13.80    7.40
  -5  -1   0   11.60    4.50
   5   1   0  -43.70   33.80
  -5  -1   0    3.60    5.80
  -1   5   0   10.20    6.20
   1  -5   0   15.40   12.40
   1  -5   0   11.90   10.50
   1  -5   0   -2.20    4.00
   1  -5   0   22.10   11.90
   1  -5   0    5.50    6.40
   5   1   0   10.00    8.80
  -5  -1   0  -15.70   35.90
   5   0   0   -1.10    2.60
  -5   0   0   13.60    8.10
   0   5   0    1.30    3.90
   0  -5   0    8.90    9.00
   0  -5   0   -8.30    2.60
   5   0   0  -11.60   42.00
   5   0   0    3.10    5.10
   0  -5   0    0.40    1.30
   0  -5   0   11.30   10.30
   5   0   0   -5.90    1.50
  -5   0   0  -13.70   29.00
  -5   0   0    0.30    4.00
   0   5   0   -1.80    2.50
   5   0   0    1.00    5.80
   5   0   0   -1.90    4.40
  -5   0   0    5.30    5.80
  -5   0   0   -4.50    2.60
  -5   0   0    8.50    5.00
   0   5   0    8.80    6.20
   5   0   0    9.40    7.50
   0   5   0    0.10    2.90
   0  -5   0   -0.10    5.40
  -5   0   0    5.60    6.00
  -5   1   0    2.60    4.70
  -1  -5   0   -4.90    5.30
  -5   1   0    3.10    4.00
   5  -1   0   12.90    7.80
  -5   1   0   22.20   37.40
   5  -1   0   16.30   14.20
  -1  -5   0    8.80    3.30
  -1  -5   0    7.10    7.30
   5  -1   0    2.70    5.50
  -1  -5   0   10.30    4.10
  -5   1   0    8.10    5.30
   1   5   0    8.40    6.70
   1   5   0   13.80    7.30
   5  -1   0   10.40    4.40
  -5   1   0   11.90    6.30
  -5   1   0    7.00    6.00
   5  -1   0   39.40   36.60
  -5   1   0   -1.10    5.40
  -1  -5   0    5.80   13.80
  -1  -5   0   14.80   14.90
   5  -1   0    3.10    4.80
   1   5   0   17.20    5.60
  -1  -5   0    3.20    4.80
  -1  -5   0   12.20   11.10
  -1  -5   0   28.80   12.00
   5  -1   0   12.00    7.50
   5  -2   0   57.99   39.10
  -5   2   0   59.59   12.80
   2   5   0  100.89   19.30
  -5   2   0   49.00   15.10
  -2  -5   0   56.99   10.60
  -2  -5   0   57.29   18.30
  -2  -5   0   11.40   23.80
  -5   2   0   93.59   17.10
   5  -2   0   66.19   16.20
   5  -2   0   99.39   18.10
  -2  -5   0   56.49   14.30
  -5   2   0   60.29   14.10
   5  -2   0   91.19   18.10
   2   5   0   76.79    8.70
   5  -2   0   82.69    9.00
  -5   2   0   82.39   13.80
   2   5   0   71.89    8.30
  -2  -5   0   68.49   22.60
  -2  -5   0   89.29   28.80
   2   5   0   58.59    9.50
   5  -2   0   86.39   26.30
   5  -2   0   89.49   22.40
  -2  -5   0   65.69   11.10
   2   5   0   79.29   14.80
   2   5   0   61.69   15.50
  -2  -5   0   82.89   18.40
   5  -2   0   89.49   17.00
   2   5   0   81.29   11.00
   5  -2   0   63.89    8.50
  -5   2   0   59.89   13.60
  -5   2   0   47.30   38.60
  -5   3   0   59.99   13.70
   5  -3   0   57.19   22.00
  -5   3   0   40.10   35.40
  -3  -5   0   65.39   21.10
  -3  -5   0   41.20   19.50
   3   5   0   44.30   14.20
   3   5   0   49.60    9.40
   3   5   0   48.00   12.50
  -3  -5   0   48.10   10.70
  -5   3   0   55.99   12.00
   5  -3   0   93.19   21.90
   3   5   0   79.59   19.00
   3   5   0   62.29   11.90
   3   5   0   57.29   11.30
   3   5   0   70.49   12.10
  -3  -5   0   88.69   34.60
   5  -3   0   44.80   14.20
  -5   3   0   30.50   10.70
  -3  -5   0   64.19   13.10
   5  -3   0   26.50   10.10
   3   5   0   63.09   16.60
  -3  -5   0   62.19   13.10
  -5   3   0   44.50   15.40
   5  -3   0   57.19   14.00
   3   5   0   95.79   39.40
   5  -3   0   45.30   12.70
  -3  -5   0   69.69   21.40
   5  -3   0   87.59   20.10
   5  -3   0  118.59   49.99
  -5   3   0   73.69   14.90
   3   5   0   40.40   14.20
  -5   3   0   28.50   10.30
   4   5   0   57.99   16.90
  -4  -5   0   20.70    8.50
   4   5   0   33.70   14.50
   4   5   0   17.50    7.40
  -4  -5   0   24.80   10.30
  -4  -5   0   39.40   20.40
   5  -4   0   26.50    9.40
   5  -4   0   10.80    9.00
   5  -4   0   25.50    8.50
  -4  -5   0   39.50   18.40
  -4  -5   0   42.20   41.20
   4   5   0   19.90    7.40
  -5   4   0   23.60    7.80
  -5   4   0   39.30   10.30
   4   5   0   29.20   11.90
   4   5   0   30.20    9.60
  -4  -5   0   38.40    9.00
  -4  -5   0   34.90    7.70
  -5   4   0   32.80   12.40
   5  -4   0   30.20    9.70
   5  -4   0   50.69   13.20
   4   5   0   22.60    7.50
   4   5   0   38.50   13.20
   4   5   0   -9.40   40.70
  -5   4   0   13.20    6.70
  -5   4   0   35.70    9.90
   5  -4   0   35.90   23.50
  -5   4   0   23.90    9.10
  -4  -5   0   42.70   17.60
   5   5   0   31.20   12.60
  -5   5   0   16.20    7.70
   5  -5   0   35.10   30.60
  -5   5   0   17.80    8.20
  -5  -5   0   22.30    9.40
  -5   5   0   15.90    9.50
   5  -5   0   29.10   14.00
   5   5   0   18.30    9.40
  -5  -5   0   36.90   12.70
  -5  -5   0   19.70   10.10
  -5  -5   0   67.19   61.19
  -5  -5   0   18.40   15.90
   5   5   0   13.50   10.70
   5   5   0   34.70   10.60
  -5   5   0   19.60    6.80
   5   5   0   45.40   16.50
  -5   5   0   35.10    9.70
   5  -5   0   37.00   11.10
   5  -5   0   19.10    8.70
   5   5   0   50.39   51.49
  -5   5   0   20.30    7.60
  -5  -5   0   11.50   11.90
   5  -6   0   22.10   17.10
  -6  -5   0    3.90   12.00
   6   5   0   17.20   11.70
  -5   6   0   15.40    6.80
   6   5   0   12.30   11.10
   6   5   0   19.70   13.00
   6   5   0   16.00    9.00
  -5   6   0   12.60    6.50
  -6  -5   0   21.00   10.90
   6   5   0    4.00    6.30
   5  -6   0   22.60   19.50
  -5   6   0   19.30    9.80
  -6  -5   0    6.00   13.70
   6   5   0   10.60    8.50
   5  -6   0   -0.60    6.90
  -6  -5   0   37.30   16.90
  -6  -5   0   13.20   10.10
  -5   6   0    5.30    4.10
  -4   6   0   -1.80    2.20
   4  -6   0   16.00   11.50
  -6  -4   0   -3.90    2.40
  -6  -4   0    3.70    7.40
   4  -6   0   -4.70    5.80
   6   4   0  184.68   65.09
  -6  -4   0    4.70   59.69
   6   4   0   -3.50    4.70
  -6  -4   0   -0.70    8.20
  -6  -4   0   -3.90    4.10
  -4   6   0   11.40    6.20
  -4   6   0    0.90    3.00
   6   4   0    6.80    7.50
  -4   6   0    2.30    3.00
  -6  -4   0    4.50    8.30
   6   4   0   -0.60    7.80
   4  -6   0    4.50    5.10
   4  -6   0    2.90    8.40
   6   4   0   -3.40    5.40
  -4   6   0    2.80    5.90
  -3   6   0   23.80    5.80
   6   3   0   21.40    9.70
   6   3   0    8.20    9.20
   6   3   0   21.70   10.00
  -6  -3   0   27.10   14.10
   6   3   0   23.80   13.50
  -3   6   0   24.40    8.70
   3  -6   0   12.20   11.40
   6   3   0  116.99   62.99
  -6  -3   0   16.80   11.40
  -3   6   0   14.40    6.30
   6   3   0   17.00    9.90
  -3   6   0   14.30    3.30
   3  -6   0   43.60   20.80
   6   3   0   53.09   19.30
   3  -6   0   53.59   20.10
   3  -6   0   10.20   11.60
  -3   6   0   18.90    6.90
   3  -6   0   23.00   15.00
  -3   6   0   25.90    7.40
  -6  -3   0   13.70    9.40
  -6  -3   0    9.40    7.90
  -6  -3   0    5.60   53.29
   6   2   0    2.80    5.60
   2  -6   0   -2.00    5.30
   6   2   0   -5.20    2.80
   6   2   0   -5.90    3.00
   6   2   0    2.40   39.00
  -6  -2   0    6.30    8.00
  -6  -2   0    7.80    7.90
  -2   6   0    3.90    5.20
  -2   6   0    7.50    4.20
   2  -6   0    3.10    9.90
   2  -6   0   -3.90    5.40
   2  -6   0   16.00   11.30
   6   2   0   -5.30    3.30
  -2   6   0    3.40    3.20
   2  -6   0    2.50    7.90
  -2   6   0    5.80    3.90
  -6  -2   0  -51.99   52.39
  -2   6   0   -1.10    3.40
  -2   6   0    1.00    4.10
  -6  -2   0   -4.90    5.00
   2  -6   0    2.70    2.30
   6   2   0    1.60    6.20
   6   2   0    2.20    6.70
  -6  -2   0   -1.60    4.90
  -6  -1   0   57.69   15.50
   1  -6   0   64.69    5.80
   1  -6   0   83.19   22.80
  -1   6   0   56.09   12.50
   1  -6   0   91.09   25.00
   6   1   0   70.09   18.30
   6   1   0   46.80   17.20
   6   1   0   48.50   52.89
  -1   6   0   66.79    7.50
   1  -6   0   62.39   20.10
   1  -6   0   88.69   25.70
  -6  -1   0   67.09   18.70
  -1   6   0   57.19   11.90
   1  -6   0   84.89   26.00
  -1   6   0   67.39   14.00
  -6  -1   0   65.79   11.00
  -6  -1   0   82.69   18.70
   6   1   0   42.90   15.40
  -6  -1   0  108.49   25.40
   6   1   0   94.59   20.90
   6   1   0   18.40   11.90
  -6  -1   0   46.70   59.19
   6   0   0   62.89   19.20
   6   0   0   39.10   13.10
   6   0   0   52.19   17.40
  -6   0   0   30.90   15.30
   0   6   0   52.19   15.70
   0  -6   0   43.00   18.50
  -6   0   0    3.70   50.69
  -6   0   0   29.70   11.60
  -6   0   0   42.60   13.80
   0   6   0   37.80   12.40
   6   0   0   52.79   15.80
   0   6   0   29.40    9.40
   0   6   0   67.99   14.40
   0  -6   0   41.90   14.60
   0  -6   0   43.30    5.70
   6   0   0   36.10   12.10
   6   0   0   28.50   11.80
   6   0   0  103.19   47.20
   0   6   0   51.29    6.60
   6   0   0   28.60    8.70
   0  -6   0   31.00   15.50
   0  -6   0   45.90   18.70
   0  -6   0   19.50   13.40
  -6   0   0   25.70   11.20
  -6   0   0   51.29   14.50
   1   6   0   71.39   16.80
  -6   1   0   67.19   13.50
   6  -1   0   83.59   22.50
   6  -1   0   71.99   17.10
  -1  -6   0   83.69   10.60
  -1  -6   0   98.99   28.10
   6  -1   0   62.29   16.30
  -6   1   0   47.30   14.10
   1   6   0   52.19   10.20
   6  -1   0   -1.20   48.90
  -1  -6   0   32.30   13.00
  -6   1   0   60.29   16.80
   1   6   0   79.99   16.80
  -1  -6   0   48.00   17.70
   1   6   0   74.19   12.00
  -6   1   0    0.70   35.50
   1   6   0   69.09   14.20
  -6   1   0   69.29   20.40
   6  -1   0   77.89   20.70
   6  -1   0   55.39   22.20
   6  -1   0   75.59   12.80
   6  -1   0   42.80   13.80
  -1  -6   0   45.00   20.50
   6  -1   0   79.79   15.90
  -2  -6   0    4.70    7.30
   2   6   0    1.00    3.30
  -2  -6   0    6.70    9.10
   6  -2   0    4.10    3.20
  -2  -6   0    0.20    2.40
  -2  -6   0   -6.30    7.70
   2   6   0   -0.50    4.60
   6  -2   0   19.60   17.10
  -6   2   0   -3.40    4.20
  -6   2   0    5.50    6.70
  -2  -6   0  -64.49   24.00
   6  -2   0    0.20    2.50
  -2  -6   0    1.00    6.70
   6  -2   0   57.79   51.79
   6  -2   0    5.40    6.70
  -6   2   0   -4.20    5.10
   2   6   0   17.40   10.50
  -6   2   0   11.30    5.90
  -2  -6   0   -1.00    3.50
   2   6   0    0.10    2.10
   2   6   0    2.70    3.10
  -6   2   0  -26.60   44.70
   2   6   0    0.90    6.00
   6  -2   0    1.90    7.30
   6  -2   0    6.70    8.90
   6  -2   0    0.20    5.00
  -2  -6   0  -31.30   24.50
   2   6   0   -0.80    3.10
   3   6   0   42.10   12.00
  -3  -6   0   28.30   10.30
  -3  -6   0   30.60    9.40
   3   6   0   38.50    7.40
   3   6   0   26.70   12.00
  -6   3   0   23.30   12.10
   6  -3   0    1.90    7.60
  -3  -6   0   15.30    7.80
   3   6   0   21.90    7.50
  -6   3   0   13.10    8.30
   6  -3   0   37.00   14.00
  -3  -6   0   22.20   14.70
   6  -3   0   15.90    8.90
   6  -3   0   24.70   10.90
  -6   3   0   12.60    7.80
  -6   3   0    4.30    5.80
   6  -3   0   20.90   11.20
   3   6   0   26.40    7.70
  -3  -6   0   21.20   13.10
   3   6   0   17.60   10.50
   3   6   0   21.30    9.70
  -6   3   0   28.30    9.20
   3   6   0   22.40    5.10
   3   6   0   15.60   10.10
  -6   3   0    8.50    7.10
  -3  -6   0    6.70   13.20
   6  -3   0   17.90   10.50
   6  -3   0   15.20   10.80
  -6   4   0    4.80    5.10
   6  -4   0    3.30    8.70
   4   6   0    1.70    5.80
   4   6   0   13.10    9.60
  -4  -6   0   15.50    6.80
  -4  -6   0   19.00   14.60
   4   6   0    6.10    8.90
   6  -4   0    3.60    6.30
  -4  -6   0    6.80    5.30
   4   6   0  -69.79   48.00
   4   6   0    2.50    3.10
   4   6   0    8.20    5.30
  -4  -6   0   -3.60    2.10
  -6   4   0   -6.40    3.30
  -6   4   0   10.60    7.30
   4   6   0   -5.00    3.00
  -4  -6   0   -5.60    3.80
  -6   4   0   -7.20    2.90
  -4  -6   0    6.30   47.50
   4   6   0    2.10    4.10
   6  -4   0   14.40    8.80
   6  -4   0    6.80    6.90
   6  -4   0   -1.10    5.20
   6  -4   0   -2.00    9.20
  -6   4   0   -3.70    3.10
  -5  -6   0    1.40    4.80
   5   6   0   34.30   13.40
   5   6   0    4.30    7.00
   5   6   0   -1.90    4.10
   5   6   0    1.40    5.20
  -5  -6   0   15.30   15.10
  -6   5   0    8.00    7.90
  -5  -6   0   18.30   14.60
  -5  -6   0  -46.00   65.09
   5   6   0    0.80    4.70
  -6   5   0   19.10   11.20
  -5  -6   0   16.10   11.80
  -6   5   0    7.40    6.90
   6  -5   0   11.40   11.00
   6  -5   0   11.80   12.20
  -6   5   0    8.90    6.50
   5   6   0   -0.90    3.80
   5   6   0    3.00    8.50
   6  -5   0    8.90    7.60
  -6  -6   0  118.89   26.40
  -6   6   0  122.79   21.00
   6  -6   0  196.48   40.10
  -6  -6   0   78.99   27.00
  -6   6   0  159.78   20.80
   6   6   0  151.68   28.50
   6   6   0  172.78   26.10
  -6  -6   0   89.89   31.30
  -6  -6   0  127.59   37.20
   6  -6   0  107.49   38.80
  -6   6   0   94.59   17.60
   6   6   0  112.89   28.80
   6   6   0  140.09   29.00
  -6   6   0  139.89   28.80
   6   6   0  123.69   29.80
   7   6   0   18.60   12.90
   7   6   0   14.20    8.90
   7   6   0   13.70   12.10
  -7  -6   0    4.70   11.20
  -7  -6   0   26.30   18.30
  -7  -6   0   22.20   14.80
   6  -7   0   12.00   12.00
   6  -7   0   15.60   16.60
   7   6   0   41.30   18.10
  -6   7   0    1.10    6.80
  -7  -6   0   13.70   10.60
  -6   7   0   12.20    6.60
   7   6   0   18.10   11.60
  -7  -5   0   80.69   21.60
  -7  -5   0  104.89   32.00
   7   5   0  103.99   31.00
  -5   7   0  105.39   14.60
   7   5   0   91.69   24.30
   7   5   0   98.29   26.20
   7   5   0   91.49   23.10
   5  -7   0   81.99   26.00
   5  -7   0  136.89   42.00
   7   5   0   89.59   21.30
  -5   7   0  132.09   22.10
  -7  -5   0   96.39   30.40
   5  -7   0  128.99   34.10
  -5   7   0   91.19   15.10
  -5   7   0  150.78   26.60
  -7  -5   0   81.09   21.30
   7   5   0  162.58   28.20
   7   4   0   21.30   12.80
  -7  -4   0   19.50   14.30
   4  -7   0   30.20   15.90
  -4   7   0   29.50   11.50
  -4   7   0   35.10   11.70
   7   4   0    0.40    5.50
  -7  -4   0   83.89   27.90
   4  -7   0   78.49   33.50
  -7  -4   0   18.80   10.00
  -4   7   0   47.50   11.80
   7   4   0   24.60   11.90
   4  -7   0  100.09   29.10
   7   4   0   22.50   14.30
  -7  -4   0   13.70    8.80
   7   4   0   34.90   12.60
  -7  -4   0   42.90   19.00
   3  -7   0   17.20   13.80
  -7  -3   0    0.30    4.00
  -3   7   0   10.70    7.50
  -7  -3   0   12.70    8.70
   7   3   0 -111.89   73.49
   7   3   0    0.00    4.80
  -7  -3   0 -103.19   71.69
   3  -7   0   20.50   13.50
  -3   7   0    7.40    6.50
   3  -7   0   -4.40    4.80
  -3   7   0    4.80    3.80
   3  -7   0    6.80   10.90
   7   3   0    3.20    7.20
   3  -7   0   -4.90    4.00
   7   3   0   -3.10    6.80
   7   3   0    1.00    5.20
  -7  -3   0    7.60   10.30
   7   3   0    0.60    5.40
   7   2   0   43.20   21.10
  -7  -2   0   58.29   20.70
   2  -7   0  104.29   27.10
   2  -7   0  136.39   32.50
   7   2   0  145.99   26.90
  -2   7   0  108.49   20.20
  -2   7   0  125.99   18.20
   2  -7   0   83.99   25.90
   7   2   0  102.49   20.80
   7   2   0  110.79   27.50
   7   2   0   86.29   74.19
  -2   7   0  110.79   21.60
  -2   7   0  121.19   18.30
  -2   7   0  109.69   14.90
   2  -7   0   52.19   21.80
  -7  -2   0   75.19   20.30
   7   2   0   97.79   21.70
   7   2   0  114.59   26.20
  -7  -2   0   46.70   76.99
   2  -7   0  103.69   32.30
  -1   7   0   18.50    8.50
   7   1   0   15.80    9.10
   1  -7   0   62.79   21.50
  -7  -1   0   33.10   14.10
   7   1   0    6.20   10.50
   7   1   0    0.90    7.30
   7   1   0   37.90   14.10
  -1   7   0   12.10    4.00
  -1   7   0   10.80    6.80
   7   1   0   36.90   32.30
   7   1   0   -1.20    4.70
  -1   7   0   34.50   12.20
   1  -7   0   12.70   14.20
  -1   7   0   31.90   10.60
   1  -7   0   17.80   13.60
   1  -7   0   21.40   13.40
  -7  -1   0   25.00   12.50
   7   1   0  -16.40   69.29
  -7  -1   0  -27.60   71.59
   1  -7   0   64.29   25.40
  -1   7   0   18.30    5.10
  -7  -1   0    7.80    8.50
  -7   0   0   -0.60    7.10
   0   7   0    3.00    2.90
  -7   0   0   12.50    7.70
   0   7   0    8.70    7.20
  -7   0   0    9.30    8.20
   0  -7   0    7.20    8.10
   7   0   0    3.60    7.60
   0  -7   0   -3.50    7.50
   7   0   0    6.80   10.00
   0   7   0   -4.40    3.90
   0  -7   0    4.90   10.10
  -7   0   0  -41.80   62.69
   0  -7   0    4.70    7.90
   7   0   0  -45.80   63.69
   7   0   0    9.70   11.00
   7   0   0    4.40    5.30
   0   7   0    1.60    5.20
   0   7   0    8.50    5.60
  -7   0   0    9.70    7.60
  -7   0   0   -5.90    7.20
   7   0   0   -7.50    2.90
   0  -7   0    0.50    6.30
  -1  -7   0    4.30    9.20
   7  -1   0   12.90    6.20
   1   7   0   44.10   14.00
   7  -1   0   25.00   10.20
  -1  -7   0   27.10   16.90
  -7   1   0  -58.19   65.09
  -1  -7   0   21.30   12.40
   1   7   0   23.50    7.40
   1   7   0   38.80   13.60
   7  -1   0  153.28   71.89
   7  -1   0   24.90   19.10
   1   7   0   34.10   12.60
  -7   1   0   19.10    7.50
   7  -1   0   15.20    9.20
  -1  -7   0   18.20    5.00
   1   7   0   21.70    8.90
   7  -1   0    7.50    7.50
  -1  -7   0   20.60   12.60
  -7   1   0    7.40    9.10
   7  -1   0   34.40   29.00
  -7   1   0   30.00   11.20
   7  -1   0    9.60    7.90
   7  -1   0    0.40    6.60
  -7   1   0    9.40   13.80
  -2  -7   0   60.29   18.60
   7  -2   0   69.29   27.80
  -2  -7   0  137.99   36.40
  -2  -7   0  106.79   28.80
  -2  -7   0  170.28   32.10
   7  -2   0  132.89   31.10
   7  -2   0   85.09   20.20
   7  -2   0  106.89   22.00
  -7   2   0   74.39   16.70
   2   7   0   96.89   22.50
   2   7   0  111.99   19.10
   2   7   0  111.49   19.90
  -7   2   0   61.09   17.70
   2   7   0  124.29   24.10
  -7   2   0   76.39   21.50
  -2  -7   0   74.59   28.40
   7  -2   0   87.49   21.00
  -7   2   0   98.69   14.30
   7  -2   0  141.59   31.40
   7  -2   0  103.69   21.80
   2   7   0   84.79   20.30
   7  -3   0   -2.40    2.90
   3   7   0    1.80    2.80
   3   7   0    3.80    5.00
  -3  -7   0   19.10   13.20
  -3  -7   0   26.00   17.40
   3   7   0    2.40    2.70
   7  -3   0    0.10    6.80
   7  -3   0    2.60    5.60
   3   7   0    3.20    6.90
   3   7   0    3.30    5.20
  -3  -7   0  -59.19   41.40
  -7   3   0   -3.80    4.90
   7  -3   0   -2.60    4.80
  -3  -7   0   -0.50    7.30
   7  -3   0   11.60   10.30
   3   7   0    0.30    7.20
   7  -3   0   -0.60    5.10
   7  -3   0    2.40    8.80
  -7   3   0    7.40    6.60
  -3  -7   0    8.00    7.00
   3   7   0    4.30    6.20
  -7   3   0   -1.60    4.50
  -3  -7   0    2.30    4.80
  -4  -7   0   25.80   20.00
  -4  -7   0   44.10   12.60
  -4  -7   0   52.49   22.30
   7  -4   0   55.49   16.70
  -7   4   0   22.90   10.50
   4   7   0   21.40   13.90
   4   7   0   37.40    9.90
   4   7   0   43.20   11.00
  -4  -7   0 -126.29   59.09
  -7   4   0   21.80    9.90
  -4  -7   0   12.00   12.40
   4   7   0   41.00   13.60
  -7   4   0   34.30   16.50
   7  -4   0   35.60   13.60
   4   7   0   41.50    8.20
   7  -4   0   37.20   17.00
   4   7   0   30.50   13.80
  -7   4   0   28.00   12.10
   4   7   0   48.60   17.40
   4   7   0   45.90   17.40
   7  -4   0   18.70   11.00
   7  -4   0   57.29   31.70
   7  -5   0   97.29   21.90
  -7   5   0   84.29   18.80
  -5  -7   0   64.69   29.00
  -7   5   0   83.29   23.80
  -7   5   0  106.29   21.90
   5   7   0   68.39   21.50
   7  -5   0  159.68   29.70
   7  -5   0   98.79   26.20
   5   7   0   94.69   26.10
   5   7   0  101.19   17.20
   5   7   0   85.59   23.50
   7  -5   0  138.19   40.80
   5   7   0  106.79   18.90
   5   7   0  108.39   23.80
  -5  -7   0  229.08   50.49
   5   7   0  124.69   28.90
  -7   5   0   81.89   17.10
  -5  -7   0  123.49   32.90
   6   7   0   15.80   12.40
   6   7   0   19.90   10.30
   6   7   0   14.40   13.00
  -6  -7   0    1.50    5.80
  -7   6   0    7.60    9.50
  -7   6   0   14.40    8.60
   6   7   0    6.90    8.90
  -6  -7   0   34.30   21.10
   6   7   0    0.10    4.80
  -7   6   0    3.70    5.20
  -6  -7   0    4.70   11.40
   6   7   0   32.70   11.40
   7  -6   0   15.80   12.50
   6   7   0   12.60    7.60
   7  -6   0   -2.90    4.70
   8   4   0   13.80    8.60
   8   4   0   72.29   24.20
  -8  -4   0   42.20   22.20
   8   4   0   11.30   10.90
   8   4   0   56.59   23.20
  -8  -4   0   11.80    8.30
  -4   8   0   46.00   13.70
  -4   8   0   70.49   22.00
  -8  -4   0   26.10   18.40
  -8  -4   0   23.10   14.30
   4  -8   0   32.90   21.90
  -8  -3   0   -3.80    5.10
   8   3   0   -1.20    8.40
  -8  -3   0    1.20    7.70
  -8  -3   0   -0.80    7.00
   8   3   0    8.20    6.90
   3  -8   0   23.00   16.80
   3  -8   0   -3.70    7.20
   3  -8   0    6.60   11.50
   8   3   0    9.60    9.40
   3  -8   0   -0.30    6.80
  -3   8   0    9.90    6.20
   8   3   0   -1.60    4.80
  -8  -3   0   14.80   10.00
   8   3   0   18.60   12.10
   3  -8   0    5.60    8.30
   8   3   0   14.20   12.60
  -3   8   0    6.80    7.70
   2  -8   0   -0.70    9.10
  -2   8   0   11.50    7.80
   2  -8   0   24.30   17.30
   8   2   0    2.70    8.80
   8   2   0   -3.60    6.70
  -2   8   0   10.70    7.10
   2  -8   0   -1.90    5.10
   2  -8   0    5.30    7.90
  -8  -2   0   -1.90    4.20
   2  -8   0    4.00    8.50
   8   2   0   -1.50    4.20
  -2   8   0   24.30    8.90
  -8  -2   0   13.70   13.10
  -8  -2   0   15.60   11.70
  -8  -2   0    0.70    8.00
   8   2   0   13.90   10.00
   8   2   0    4.80    7.30
  -8  -1   0   30.30   14.10
  -1   8   0   15.50    9.10
   8   1   0   18.20   11.50
  -8  -1   0   -0.80    5.90
   8   1   0   92.79   94.89
   1  -8   0   28.60   15.10
  -1   8   0   23.70   10.10
  -8  -1   0   15.20    9.70
   1  -8   0   32.00   16.90
   8   1   0   10.60   11.60
   8   1   0   14.50   14.20
  -1   8   0   16.00    8.00
  -8  -1   0   10.00   11.40
  -8  -1   0  -60.89  101.39
   8   1   0   20.40   10.10
  -1   8   0   10.00   10.70
   1  -8   0   -2.90    5.20
   8   1   0   -1.50    5.30
   8   1   0   36.60   15.30
   1  -8   0   25.50   19.10
   1  -8   0   12.50   11.40
   0   8   0    0.70    5.30
   8   0   0    7.70    7.00
   0   8   0    7.50    6.90
  -8   0   0    3.60    7.30
   8   0   0    8.40    7.80
   8   0   0   10.40   12.00
   8   0   0   -2.80    3.50
   0  -8   0   12.90   10.90
   0  -8   0    5.00    8.30
   8   0   0    5.40   11.40
   8   0   0    5.80    8.50
   0  -8   0   -7.50    7.20
   8   0   0    1.20    3.90
   0  -8   0    0.60    8.20
  -8   0   0  -39.90   91.29
   0   8   0   -3.10    3.20
  -8   0   0   -2.50    3.40
   8   0   0   60.29   93.59
   0  -8   0   -3.40    3.30
  -8   0   0    2.20    7.20
  -8   0   0    1.40    4.50
   0   8   0    2.90    4.40
  -8   1   0   -2.80    4.50
   8  -1   0   19.40    8.10
  -8   1   0    4.10    7.30
   8  -1   0   14.90   10.00
   8  -1   0   20.60   17.60
  -1  -8   0    5.50    8.80
   1   8   0    8.00    8.50
   1   8   0    0.50    4.30
   8  -1   0   14.40   10.80
  -1  -8   0   16.90   15.60
  -1  -8   0   17.50   13.10
  -8   1   0   24.50   15.10
  -8   1   0   -0.10    5.10
   1   8   0   12.30    6.40
  -1  -8   0   17.40   12.90
   1   8   0   16.00    8.40
   8  -1   0   17.30   12.60
  -1  -8   0   26.80   20.40
   8  -1   0   37.50   20.30
   8  -2   0    2.50    9.60
  -8   2   0   -1.90    4.20
   8  -2   0   16.00   13.50
   8  -2   0    4.40    7.10
   2   8   0   -0.40    4.60
   2   8   0   10.80    9.40
   8  -2   0   23.30   11.50
  -8   2   0    0.70    8.90
   8  -2   0   24.90   13.50
   2   8   0   10.40    9.40
  -2  -8   0    5.20   10.50
  -2  -8   0    5.80    7.00
  -8   2   0   10.80    7.60
  -2  -8   0   25.00   17.00
   2   8   0    4.00    4.60
   8  -2   0   19.40   14.90
  -2  -8   0   24.80   17.30
  -8   2   0   -2.30    5.00
  -2  -8   0   -1.80    7.30
   3   8   0    4.10    8.80
   8  -3   0    3.50    8.70
   8  -3   0   12.50    9.40
   8  -3   0    1.50    6.20
   8  -3   0    8.20    6.90
  -8   3   0    3.60    5.50
  -3  -8   0   -3.50    3.50
  -3  -8   0    4.50   10.20
  -8   3   0    4.30    7.40
   3   8   0    0.30    6.10
  -8   3   0    6.00    7.40
   8  -3   0    0.10    4.50
   8  -3   0   31.30   20.90
  -8   3   0    2.00    7.10
   3   8   0   -1.90    4.20
  -3  -8   0    6.00    5.70
  -3  -8   0   -5.90    6.30
   3   8   0    0.90    6.60
   4   8   0   39.80   16.60
   4   8   0   58.49   21.20
   4   8   0   36.40    9.10
  -8   4   0   41.70   18.00
   8  -4   0   18.60   11.90
  -8   4   0   19.10    9.00
  -4  -8   0   -3.20   16.10
   8  -4   0   24.80   20.00
   4   8   0   28.70   15.00
   8  -4   0   34.70   16.20
   4   8   0   48.40   17.90
  -4  -8   0   53.89   25.00
  -8   4   0   37.40   13.90
   8  -4   0   50.19   17.20
   8  -4   0   14.70   12.00
   9   2   0   14.80   10.60
   2  -9   0   12.30   11.80
   2  -9   0   31.90   19.60
   9   2   0   35.60   22.10
   9   2   0   37.70   13.90
  -9  -2   0    4.20    9.50
   9   2   0   20.20   14.70
   9   2   0   45.90   21.60
   9   2   0   34.10   14.70
   2  -9   0    3.60   10.10
   2  -9   0    3.70    9.10
   9   1   0    9.90    9.90
  -1   9   0    5.30    6.60
  -9  -1   0    6.30   10.30
   9   1   0    5.20   10.20
   1  -9   0   14.20   14.10
   9   1   0   -6.60    4.80
   1  -9   0   -0.10    7.60
   1  -9   0   17.40   14.20
  -9  -1   0   -1.80    6.00
   1  -9   0    9.10   13.60
   9   1   0   -2.00    6.70
   1  -9   0    8.50    9.90
  -9  -1   0    8.80    9.00
  -1   9   0   -1.60    4.40
   0   9   0   -0.30    4.50
   0   9   0   19.30   10.50
   0  -9   0    9.70   11.40
   0  -9   0   -1.00    6.50
   9   0   0    8.20    6.50
  -9   0   0   -0.40    5.30
   0  -9   0    2.50    7.50
   9   0   0    6.10   12.00
   0  -9   0   10.00   12.10
   9   0   0    1.90    6.40
   9   0   0    8.20   13.10
   9   0   0   -4.80    2.70
   0  -9   0   -3.30    4.70
   0   9   0    3.20    5.90
  -9   0   0   -8.10    4.00
   1   9   0    5.30    6.50
   1   9   0    3.30    5.90
   9  -1   0   14.10    9.70
  -1  -9   0   11.30    9.70
  -9   1   0   -2.50    4.90
  -1  -9   0    0.10    5.60
  -9   1   0   -3.10    6.20
   9  -1   0    2.00    7.60
  -1  -9   0   46.50   22.80
   9  -1   0   17.70   11.70
   9  -1   0    2.00    7.80
   9  -1   0   23.40   19.10
   9  -1   0    3.30    6.90
  -9   1   0   -2.30    6.40
   1   9   0    9.90    8.40
   9  -2   0   33.50   20.30
  -9   2   0   26.20   16.40
  -2  -9   0   11.80   15.80
  -2  -9   0   38.10   22.30
  -2  -9   0   32.10   15.20
   2   9   0   26.10   13.30
   9  -2   0   23.10   17.20
   9  -2   0   40.50   17.70
   9  -2   0   27.80   16.20
  -9   2   0   14.60   10.40
  -2  -9   0   30.50   16.10
   2   9   0   37.00   16.00
  -2  -9   0    8.70   14.10
   9  -2   0   10.50    8.50
   2   9   0   30.40   14.60
   9  -2   0   15.00   18.30
  -9   2   0   17.30   10.90
  -9   2   0   14.50   11.10
  -1   0  -1  578.14   34.00
   1   0  -1  576.04   34.60
   0   1  -1  603.14   32.00
   1   0  -1  603.24   34.00
   1   0  -1  578.04   35.50
   1   0  -1  572.24   34.80
   0  -1  -1  616.24   35.60
   0   1  -1  596.44   34.00
   0   1  -1  580.44   36.80
  -1   0  -1  558.14   33.60
   0   1  -1  578.24   37.20
  -1   0  -1  525.25   41.10
  -1   0  -1  616.34   35.10
   1   0  -1  576.74   32.90
   1   0  -1  554.64   33.60
   1   0  -1  623.94   42.70
  -1   0  -1  554.14   33.70
   0   1  -1  589.44   32.80
   1   0  -1  599.04   33.40
   0  -1  -1  584.74   36.70
   0  -1  -1  523.65   35.60
   0   1  -1  575.64   33.30
   0   1  -1  542.65   35.20
   0   1  -1  588.64   31.60
  -1   0  -1  598.04   35.60
   0  -1  -1  571.24   33.70
   0   1  -1  581.24   36.30
   0   1  -1  595.94   35.80
   0  -1  -1  597.04   34.80
   0   1  -1  599.74   32.50
   0  -1  -1  574.34   33.50
  -1   0  -1  529.15   33.60
  -1   0  -1  569.54   33.30
   0   1  -1  513.15   35.10
  -1   0  -1  575.04   34.00
   1   0  -1  542.35   33.70
   0  -1  -1  577.44   36.50
   0   1  -1  596.04   32.00
   1   0  -1  543.35   33.80
   1   0  -1  559.14   33.00
  -1   0  -1  555.94   34.80
  -1   0  -1  571.44   33.80
  -1   0   1  602.54   33.00
   0   1   1  543.95   35.90
   0   1   1  590.64   36.80
   0   1   1  598.64   33.90
  -1   0   1  543.95   34.30
   0   1   1  627.44   37.10
   0   1   1  570.64   33.50
  -1   0   1  602.04   35.20
   0  -1   1  522.35   35.10
   1   0   1  569.54   33.70
   0   1   1  603.74   33.30
   1   0   1  570.44   41.70
   1   0   1  588.24   35.50
  -1   0   1  572.14   33.90
   0  -1   1  580.64   33.30
   0  -1   1  581.74   33.80
   0  -1   1  566.14   36.80
   0  -1   1  595.84   31.90
  -1   0   1  588.14   33.00
   0  -1   1  571.84   36.70
   0   1   1  605.44   35.00
   1   0   1  523.75   34.70
  -1   0   1  573.14   35.00
  -1   0   1  590.34   33.90
   1   0   1  548.65   33.00
   1   0   1  574.94   33.70
   1   0   1  612.14   33.90
   0  -1   1  605.94   35.80
  -1   0   1  566.14   33.90
   0  -1   1  585.34   32.80
   1   0   1  562.34   33.90
   1   0   1  538.25   33.60
  -1   0   1  576.04   35.60
   0  -1   1  569.84   32.00
   0  -1   1  581.04   36.00
  -1   0   1  560.14   33.70
   1   0   1  592.24   35.00
   1   0   1  608.04   34.20
  -1   0   1  566.14   33.30
   0  -1   1  577.84   32.00
  -1   0   1  590.84   33.30
  -1   0   1  517.05   41.60
  -1  -1  -1 1757.42   96.89
  -1   1  -1 1832.62   98.19
  -1  -1  -1 1801.12   97.29
  -1   1  -1 1715.73  104.29
   1   1  -1 1745.73   95.89
   1  -1  -1 1696.43   98.79
   1  -1  -1 1785.52   96.19
   1  -1  -1 1737.43   95.59
  -1   1  -1 1761.52   96.69
   1   1  -1 1693.03   97.49
  -1   1  -1 1578.04   99.19
  -1   1  -1 1729.83   94.99
   1  -1  -1 1626.04  103.29
   1  -1  -1 1761.42   99.09
   1   1  -1 1735.23   96.69
   1  -1  -1 1826.72   98.79
   1   1  -1 1748.63   95.99
   1   1  -1 1676.23   97.79
  -1   1  -1 1690.03   95.89
  -1  -1  -1 1633.54  100.59
  -1   1  -1 1793.62   99.79
  -1  -1  -1 1688.23   97.29
  -1  -1  -1 1672.63   97.19
   1   1  -1 1742.23  100.79
  -1   1  -1 1666.53   97.89
  -1  -1  -1 1645.24   95.69
  -1  -1  -1 1743.73   97.69
  -1   1  -1 1723.13   98.79
  -1  -1  -1 1722.93   95.79
   1   1  -1 1696.23  106.19
  -1   1  -1 1706.73   96.99
  -1  -1   1 1654.03   97.49
   1   1   1 1746.83   97.79
   1   1   1 1739.73   97.39
  -1   1   1 1758.92  103.59
  -1   1   1 1820.12   98.39
   1  -1   1 1739.73   96.19
  -1  -1   1 1718.63   97.39
  -1  -1   1 1739.23   97.49
  -1  -1   1 1722.63   97.09
   1  -1   1 1683.23   99.09
  -1   1   1 1794.52   98.79
   1  -1   1 1900.21  103.69
   1   1   1 1753.02  100.69
  -1  -1   1 1707.93   96.09
   1   1   1 1706.53   96.89
   1   1   1 1694.43  105.29
   1  -1   1 1808.62   99.59
  -1  -1   1 1757.22  100.59
   1  -1   1 1649.33   97.89
   1  -1   1 1785.42  104.19
  -1  -1   1 1620.64   98.69
  -1  -1   1 1717.33   96.49
   1   1   1 1811.02   97.89
  -1   1   1 1983.20   97.59
   1   1   1 1748.53   97.19
  -1   1   1 1995.10  104.29
  -1   1   1 1740.03   99.09
   1  -1   1 1721.43   95.99
  -1   1   1 1687.43   99.09
  -1   1   1 1787.02   96.69
   1   1   1 1844.32   97.99
  -1  -1   1 1697.23   96.09
  -2  -1  -1 1301.07   74.29
   2   1  -1 1160.28   76.89
   1  -2  -1 1272.27   69.99
  -1   2  -1 1287.37   71.19
   1  -2  -1 1255.57   70.29
  -2  -1  -1 1304.17   75.99
   2   1  -1 1341.57   76.09
  -2  -1  -1 1235.78   75.99
   2   1  -1 1285.57   74.09
  -1   2  -1 1266.57   69.79
  -1   2  -1 1300.67   71.39
   2   1  -1 1276.87   91.89
   1  -2  -1 1283.87   77.79
   1  -2  -1 1231.68   77.39
  -1   2  -1 1340.47   79.99
   2   1  -1 1265.57   73.79
  -2  -1  -1 1302.57   91.69
   1  -2  -1 1414.86   84.09
   1  -2  -1 1368.96   77.89
   1  -2  -1 1272.07   78.59
   2   1  -1 1207.08   76.79
   2   1  -1 1150.68   73.79
  -2  -1  -1 1334.07   78.99
  -1   2  -1 1305.77   78.09
  -2  -1  -1 1406.86   80.89
  -1   2  -1 1389.26   83.89
  -2  -1  -1 1235.68   78.49
  -1   2  -1 1328.87   74.99
  -1   2  -1 1323.07   78.79
   1  -2  -1 1297.37   70.19
  -1   2  -1 1273.07   70.79
   1  -2  -1 1258.47   77.79
  -2  -1  -1 1298.87   74.39
   2   1  -1 1198.38   74.09
   2   1  -1 1255.77   76.19
  -2  -1  -1 1257.17   73.79
   1  -2  -1 1282.97   71.99
  -1   2  -1 1258.87   70.29
  -1   2  -1 1272.77   71.49
  -1   2  -1 1239.28   78.79
  -2  -1  -1 1250.17   74.09
  -2  -1  -1 1361.56   74.29
  -1   2  -1 1262.97   72.99
  -1   2  -1 1299.67   80.59
  -1   2  -1 1317.37   70.69
   2   1  -1 1226.58   76.29
   2   1  -1 1256.97   74.99
  -1   2   1 1278.07   71.99
   2   1   1 1196.18   73.59
  -1   2   1 1264.37   69.29
  -1   2   1 1210.88   79.69
   1  -2   1 1277.67   70.89
   1  -2   1 1336.07   70.59
  -1   2   1 1266.17   77.69
  -2  -1   1 1248.98   75.89
   1  -2   1 1302.07   78.99
   2   1   1 1314.57   75.19
  -2  -1   1 1189.28   73.69
  -2  -1   1 1182.18   73.69
  -1   2   1 1292.97   75.69
  -2  -1   1 1140.59   73.59
  -1   2   1 1205.78   72.89
   2   1   1 1196.58   73.89
   2   1   1 1359.36   77.99
   1  -2   1 1311.07   78.89
  -1   2   1 1141.29   81.79
   2   1   1 1269.77   77.59
  -1   2   1 1120.89   78.29
  -1   2   1 1226.98   76.89
   1  -2   1 1226.98   78.09
  -1   2   1 1290.17   70.29
  -1   2   1 1196.08   77.69
  -1   2   1 1247.48   70.09
   2   1   1 1276.87   74.19
   2   1   1 1393.16   93.29
  -2  -1   1 1263.77   74.09
  -1   2   1 1293.87   69.39
  -1   2   1 1251.17   70.09
   1  -2   1 1317.47   70.59
   2   1   1 1367.76   76.69
   1  -2   1 1310.67   72.99
   1  -2   1 1216.48   78.59
   2   1   1 1253.87   73.79
  -2  -1   1 1293.17   75.79
   2   1   1 1248.88   75.89
   2   1   1 1224.98   75.99
  -1   2   1 1229.58   69.99
   1  -2   1 1070.09   76.19
  -2  -1   1 1279.07   76.69
  -2  -1   1 1189.48   90.09
  -2  -1   1 1228.08   77.69
   1  -2   1 1308.37   70.69
   2   1   1 1249.88   73.49
  -1   2   1 1286.67   69.89
  -2  -1   1 1323.77   74.59
  -2   0  -1 1772.42   98.59
   2   0  -1 1644.14   96.89
   0  -2  -1 1697.23   96.79
   0  -2  -1 1626.14  103.09
  -2   0  -1 1614.54   97.39
   2   0  -1 1676.73  100.29
   0   2  -1 1727.43  102.89
   0   2  -1 1722.93   96.09
  -2   0  -1 1710.53  103.99
   0   2  -1 1594.94  100.49
   2   0  -1 1796.12   96.19
   2   0  -1 1885.31   98.39
   0  -2  -1 1867.11  104.19
  -2   0  -1 1615.34  114.39
  -2   0  -1 1713.33   97.49
  -2   0  -1 1584.44  102.09
   0   2  -1 1706.93   96.69
   0  -2  -1 1957.80  101.89
   0   2  -1 1711.23   95.79
   0  -2  -1 1728.33   97.29
   0  -2  -1 1753.02   99.99
   2   0  -1 1825.82   96.29
   0   2  -1 1678.03   98.59
   2   0  -1 1726.03  101.49
  -2   0  -1 1761.62   98.49
   0  -2  -1 1757.62   96.59
  -2   0  -1 1642.44   96.29
   2   0  -1 1746.03   98.29
   2   0  -1 1782.62   98.09
  -2   0  -1 1830.52   98.09
   2   0  -1 1685.83  114.89
  -2   0  -1 1598.64   99.39
   0   2  -1 1683.03   97.49
   0  -2  -1 1600.14  102.19
  -2   0   1 1632.54  113.19
   0  -2   1 1655.83  102.29
  -2   0   1 1809.72   97.99
   0  -2   1 1654.33   98.49
  -2   0   1 1727.23   97.99
   0  -2   1 1565.34   99.79
  -2   0   1 1801.12   99.09
   0  -2   1 1678.23   95.89
   0  -2   1 1611.74  103.09
   0   2   1 1762.12   97.29
   0   2   1 1779.62  100.49
   0  -2   1 1636.04   96.39
   2   0   1 1766.62   97.89
  -2   0   1 1770.22   95.99
  -2   0   1 1750.42   96.69
   0   2   1 1679.73  103.49
   0   2   1 1773.52   96.99
   2   0   1 1779.12   96.09
  -2   0   1 1733.63   98.29
   2   0   1 1652.63   99.89
   0  -2   1 1887.41  102.19
   2   0   1 1724.43   97.39
   2   0   1 1807.52   98.89
   2   0   1 1813.52  101.59
  -2   0   1 1672.03   96.99
   2   0   1 1744.33   97.99
   2   0   1 1725.53   99.39
  -2   0   1 1596.84   96.29
   0   2   1 1735.53   96.59
   0   2   1 1742.53  103.69
  -2   0   1 1587.14   99.69
   0  -2   1 1716.63  104.09
   0   2   1 1766.32   96.99
   0  -2   1 1707.03   93.59
   2   0   1 1788.72   98.49
  -2   0   1 1722.83   98.19
   0   2   1 1675.53  102.89
   0  -2   1 1744.73   97.59
  -2   0   1 1731.23  103.59
   0  -2   1 1689.13   93.29
   2  -1  -1 1221.48   75.09
  -1  -2  -1 1270.07   74.89
  -1  -2  -1 1270.27   70.29
   2  -1  -1 1259.97   73.69
   1   2  -1 1271.97   75.29
   1   2  -1 1251.57   72.09
  -1  -2  -1 1287.47   73.99
  -2   1  -1 1314.87   73.99
  -2   1  -1 1276.47   77.39
  -2   1  -1 1215.98   73.29
  -1  -2  -1 1283.57   71.89
   1   2  -1 1329.57   75.49
  -1  -2  -1 1313.27   80.09
   2  -1  -1 1338.27   76.59
  -2   1  -1 1263.07   74.09
  -1  -2  -1 1159.48   77.49
   1   2  -1 1113.49   76.99
  -2   1  -1 1252.47   79.39
   1   2  -1 1319.67   73.79
   2  -1  -1 1323.27   69.89
   1   2  -1 1218.38   89.39
  -2   1  -1 1374.66   91.29
  -2   1  -1 1292.87   76.09
  -2   1  -1 1300.57   73.99
   1   2  -1 1251.37   76.39
   1   2  -1 1230.18   81.19
  -1  -2  -1 1305.57   74.49
  -1  -2  -1 1289.57   71.69
  -1  -2  -1 1288.27   75.39
   1   2  -1 1310.57   73.79
  -2   1  -1 1186.98   76.69
  -2   1  -1 1221.78   73.49
   2  -1  -1 1136.19   81.59
  -2   1  -1 1304.17   77.19
   1   2  -1 1263.17   71.89
  -1  -2  -1 1260.37   70.59
   2  -1  -1 1318.57   76.79
   2  -1  -1 1342.07   74.49
   1   2  -1 1307.17   73.19
   2  -1  -1 1403.16   75.69
   2  -1  -1 1298.27   74.09
  -1  -2  -1 1243.18   82.49
   1   2  -1 1170.98   74.69
  -1  -2  -1 1260.77   71.59
   1   2  -1 1212.08   71.49
   2  -1  -1 1298.17   73.89
  -1  -2  -1 1235.38   71.79
   2  -1  -1 1285.47   90.59
  -2   1  -1 1251.77   74.49
   1   2  -1 1334.57   71.69
   2  -1  -1 1315.97   72.59
   2  -1  -1 1153.18   77.59
  -1  -2  -1 1227.78   76.69
  -2   1   1 1429.46   78.59
   1   2   1 1330.47   82.69
  -2   1   1 1413.26   91.89
  -1  -2   1 1314.27   72.39
   2  -1   1 1332.67   76.89
   2  -1   1 1266.97   89.79
  -1  -2   1 1244.48   71.99
   1   2   1 1384.66   74.89
  -2   1   1 1309.27   77.19
   1   2   1 1240.68   71.09
   1   2   1 1271.37   71.69
  -1  -2   1 1167.88   82.49
   2  -1   1 1349.47   74.09
   2  -1   1 1292.47   70.19
   1   2   1 1306.57   72.99
  -1  -2   1 1264.37   75.29
  -2   1   1 1249.18   74.49
  -1  -2   1 1310.47   82.19
  -1  -2   1 1307.17   71.99
   2  -1   1 1304.57   74.19
  -2   1   1 1225.48   73.39
   1   2   1 1278.17   73.19
   2  -1   1 1312.97   77.19
   1   2   1 1076.59   76.09
   2  -1   1 1269.77   73.89
  -2   1   1 1275.47   74.09
  -1  -2   1 1303.97   76.99
  -2   1   1 1301.77   74.39
   2  -1   1 1280.97   73.39
   2  -1   1 1256.07   77.49
   1   2   1 1258.67   71.19
   2  -1   1 1298.57   75.69
  -1  -2   1 1202.08   74.49
   1   2   1 1287.77   74.89
  -2   1   1 1345.57   72.49
  -1  -2   1 1205.58   74.79
  -1  -2   1 1274.27   72.19
   1   2   1 1329.87   71.79
  -2   1   1 1326.17   74.09
  -1  -2   1 1336.57   73.29
   1   2   1 1273.47   75.39
   1   2   1 1233.68   74.79
  -1  -2   1 1115.09   79.49
   2  -1   1 1231.28   74.19
   1   2   1 1281.77   81.59
  -2   1   1 1299.37   75.89
  -2   1   1 1326.57   72.59
  -1  -2   1 1295.27   71.69
  -2   1   1 1333.47   77.59
   2  -1   1 1320.57   74.19
   2   2  -1  955.10   82.19
   2   2  -1 1087.69   66.09
   2  -2  -1 1108.79   65.09
  -2   2  -1 1143.79   76.89
   2   2  -1 1098.09   67.29
   2   2  -1 1149.39   69.39
  -2  -2  -1 1168.58   63.09
  -2   2  -1 1085.69   65.69
   2  -2  -1 1057.59   65.49
  -2   2  -1 1083.69   69.59
   2  -2  -1 1120.99   64.79
  -2  -2  -1 1125.29   67.99
   2   2  -1 1132.09   69.99
   2   2  -1 1131.29   68.99
  -2  -2  -1 1140.49   67.89
  -2   2  -1 1108.39   69.99
   2  -2  -1 1174.08   65.39
  -2   2  -1 1175.08   70.89
   2  -2  -1 1054.09   80.49
   2  -2  -1 1062.69   66.59
  -2  -2  -1 1059.59   65.89
   2   2  -1 1207.78   68.59
  -2   2  -1 1213.48   67.09
  -2  -2  -1 1120.39   72.19
  -2   2  -1 1128.89   71.89
  -2   2  -1 1186.38   65.29
  -2  -2  -1 1168.38   68.89
  -2   2  -1 1096.79   81.29
  -2   2  -1 1128.59   67.59
   2  -2  -1 1022.60   70.79
   2  -2  -1 1055.49   77.89
   2   2  -1 1173.98   66.29
  -2  -2  -1 1133.79   76.19
  -2   2  -1 1114.39   66.89
  -2  -2  -1 1103.79   68.19
   2  -2  -1  992.20   69.69
  -2   2  -1 1137.09   65.19
   2  -2  -1 1099.89   68.19
   2  -2  -1 1112.19   65.09
   2   2  -1 1228.08   66.89
   2   2  -1 1136.79   66.89
  -2   2  -1 1120.49   65.79
   2   2  -1 1111.29   74.59
  -2   2   1 1143.09   66.69
   2  -2   1 1063.29   69.99
   2  -2   1 1070.99   66.09
   2   2   1 1263.17   88.79
  -2  -2   1 1147.89   68.69
   2   2   1 1086.39   68.59
   2  -2   1 1187.78   75.69
   2  -2   1 1131.39   65.29
   2   2   1 1121.29   65.89
  -2   2   1 1111.09   66.79
   2   2   1 1151.98   66.79
   2  -2   1 1210.88   82.79
   2   2   1 1034.00   68.49
   2  -2   1 1175.48   66.09
   2   2   1 1028.30   65.39
   2   2   1 1229.88   70.59
   2  -2   1 1050.59   65.49
  -2   2   1 1084.89   65.49
  -2   2   1 1045.20   70.29
   2  -2   1 1152.98   65.49
  -2   2   1 1087.19   80.09
  -2   2   1 1098.89   66.89
  -2   2   1 1062.49   70.29
  -2  -2   1 1166.28   72.49
   2  -2   1 1120.99   65.49
  -2  -2   1 1166.68   68.99
   2  -2   1 1303.97   81.59
   2   2   1 1166.68   68.89
  -2   2   1 1060.79   64.39
   2   2   1 1043.00   73.69
  -2  -2   1 1110.09   64.69
  -2   2   1 1164.48   64.79
  -2  -2   1 1172.68   66.89
   2  -2   1 1114.89   75.69
   2   2   1 1027.20   67.99
   2   2   1 1132.09   66.29
  -2   2   1 1011.70   67.79
  -2  -2   1 1122.39   74.89
   3   2  -1  372.96   28.20
  -2   3  -1  308.27   24.60
  -3  -2  -1  405.86   31.70
  -2   3  -1  339.77   24.10
  -2   3  -1  373.86   22.30
   2  -3  -1  349.07   24.30
  -2   3  -1  345.27   26.40
   2  -3  -1  309.97   30.60
   2  -3  -1  376.46   32.40
   2  -3  -1  341.27   26.60
  -3  -2  -1  339.17   40.00
  -3  -2  -1  331.17   27.50
   2  -3  -1  440.26   50.09
   3   2  -1  371.96   32.90
  -3  -2  -1  371.86   55.29
   2  -3  -1  310.27   31.50
  -2   3  -1  340.27   23.30
  -2   3  -1  316.27   31.30
  -2   3  -1  367.66   28.40
  -2   3  -1  382.66   24.00
  -3  -2  -1  324.77   27.70
   3   2  -1  345.87   29.20
   3   2  -1  375.16   28.60
   3   2  -1  295.87   49.30
  -2   3  -1  343.47   24.70
   3   2  -1  368.76   31.60
   2  -3  -1  377.96   33.60
   3   2  -1  373.66   28.00
   3   2  -1  347.87   27.70
  -2   3  -1  331.87   27.70
   2  -3  -1  493.05   49.30
  -2   3  -1  400.06   41.90
   2  -3  -1  382.26   24.60
   3   2  -1  378.26   30.50
   3   2   1  362.46   27.60
  -2   3   1  320.67   30.80
  -2   3   1  346.17   25.40
   2  -3   1  336.97   41.90
  -3  -2   1  431.36   57.69
   2  -3   1  401.36   34.70
   3   2   1  355.46   27.70
  -3  -2   1  391.26   22.40
  -2   3   1  372.06   28.20
   3   2   1  374.36   28.40
  -2   3   1  367.76   25.70
   2  -3   1  332.87   32.00
   3   2   1  387.46   33.10
  -3  -2   1  404.86   29.30
   2  -3   1  365.66   48.70
   2  -3   1  367.76   24.70
  -2   3   1  300.67   27.50
   3   2   1  310.97   27.40
   3   2   1  384.06   31.30
  -3  -2   1  378.56   35.00
  -2   3   1  356.56   24.20
   2  -3   1  354.16   32.90
  -3  -2   1  355.86   28.50
  -2   3   1  318.57   45.10
   3   2   1  437.26   59.89
   3   2   1  392.86   29.90
   2  -3   1  401.06   33.20
  -3  -2   1  391.06   31.80
  -2   3   1  387.36   24.70
  -2   3   1  344.87   21.70
  -2   3   1  397.96   24.90
   3   2   1  338.87   30.80
   2  -3   1  320.47   25.80
   2  -3   1  338.87   24.60
  -3  -1  -1   71.89    6.00
   1  -3  -1   56.19   14.30
   1  -3  -1   84.19   13.10
   3   1  -1   87.99   14.00
  -3  -1  -1   68.89   12.20
  -3  -1  -1   71.19   28.50
   3   1  -1   84.59   14.60
  -3  -1  -1  104.59   15.80
  -3  -1  -1   66.39   14.00
  -1   3  -1   73.69    9.60
  -1   3  -1   67.49    6.30
  -1   3  -1   60.89    5.80
   1  -3  -1  107.39   19.10
   1  -3  -1   73.99    6.10
   1  -3  -1   69.99    5.90
   1  -3  -1   76.69   15.50
  -1   3  -1   82.19    9.90
   1  -3  -1  125.99   24.50
   3   1  -1  109.19   14.70
   3   1  -1   73.89   12.40
   1  -3  -1   65.49    5.80
  -3  -1  -1   69.59   13.70
  -1   3  -1   76.99   12.40
   1  -3  -1   81.49   12.10
   3   1  -1   86.39   17.30
  -1   3  -1   84.79   16.50
   3   1  -1   75.69   14.50
  -1   3  -1   72.79    6.30
  -3  -1  -1   73.49   12.30
  -1   3  -1   52.59   16.50
  -1   3  -1   86.49   12.60
  -1   3  -1   64.69    6.30
   1  -3  -1   84.19   15.60
   1  -3  -1   72.79    6.10
   3   1  -1   58.99   13.00
  -1   3   1   93.29   17.90
   1  -3   1   64.29    7.20
   3   1   1   78.49   15.00
  -1   3   1   76.39   10.30
  -3  -1   1   75.89    8.10
   3   1   1   72.69   14.20
  -1   3   1   73.99    5.30
   1  -3   1   71.59   14.10
   1  -3   1   63.39    7.40
   1  -3   1   40.80   12.30
  -3  -1   1   90.29   14.80
   1  -3   1   59.79    8.50
   3   1   1   65.49   11.70
  -1   3   1   67.99    5.10
  -3  -1   1   70.69   14.20
  -1   3   1   83.19   11.50
   3   1   1   87.59   13.40
   3   1   1   57.79   11.10
   3   1   1   56.29   13.80
   1  -3   1   60.99   17.30
   1  -3   1   78.59   11.60
   1  -3   1   77.59   17.20
  -3  -1   1   88.69   15.60
   1  -3   1   52.59   13.30
  -1   3   1   76.39   13.40
  -1   3   1  104.79   11.10
   3   1   1   67.59   34.70
  -3  -1   1   67.69   12.00
  -3   0  -1  790.52   49.80
   0   3  -1  781.72   48.50
   0  -3  -1  761.22   52.79
   3   0  -1  778.52   52.59
   3   0  -1  696.03   45.60
   3   0  -1  694.43   45.30
  -3   0  -1  661.53   47.30
   0   3  -1  736.43   45.80
  -3   0  -1  752.62   51.49
   3   0  -1  793.52   49.60
   0  -3  -1  635.54   53.49
   3   0  -1  653.73   69.89
  -3   0  -1  737.33   51.19
   0   3  -1  764.42   40.70
   0  -3  -1  768.72   47.00
  -3   0  -1  713.33   49.99
  -3   0  -1  695.33   68.89
   0  -3  -1  707.43   46.40
   3   0  -1  794.92   53.69
   0   3  -1  751.92   47.10
  -3   0  -1  753.62   46.80
   0   3  -1  722.33   55.19
   3   0  -1  707.73   47.30
   0  -3  -1  755.12   40.70
   0  -3  -1  734.23   40.70
   0   3  -1  778.32   46.40
   3   0  -1  741.73   48.40
   0  -3  -1  752.42   56.09
   0   3  -1  724.53   52.29
   0  -3  -1  698.93   50.49
  -3   0  -1  762.92   48.70
   0  -3   1  694.23   55.29
   3   0   1  686.33   50.99
   0  -3   1  748.93   46.80
  -3   0   1  751.62   47.20
   3   0   1  714.83   45.30
   0   3   1  778.02   49.80
   0  -3   1  719.13   54.19
   0  -3   1  726.83   46.00
   3   0   1  774.62   49.00
   0  -3   1  721.73   41.90
  -3   0   1  798.22   49.30
   3   0   1  769.22   48.00
   0   3   1  709.13   51.59
   3   0   1  716.33   52.59
   0  -3   1  781.32   47.40
   3   0   1  707.63   49.50
  -3   0   1  761.92   50.09
   0   3   1  748.33   46.80
   3   0   1  750.02   45.90
   0  -3   1  756.12   52.09
  -3   0   1  805.32   52.59
  -3   0   1  696.53   68.19
   0  -3   1  743.43   47.60
   0  -3   1  776.32   42.20
   0  -3   1  723.33   41.70
   3   0   1  818.42   49.80
  -3   0   1  750.42   47.10
  -3   0   1  741.23   46.60
  -3   0   1  690.13   47.90
   0  -3   1  778.92   53.79
   3   0   1  871.31   72.69
   0  -3   1  658.03   54.49
   0  -3   1  770.92   42.10
   0  -3   1  743.63   47.60
   0   3   1  780.02   47.30
   0   3   1  745.03   55.69
   0   3   1  700.13   46.80
   3  -1  -1   88.29    9.00
  -1  -3  -1   61.79   11.80
  -3   1  -1   82.59   12.50
   3  -1  -1  124.69   19.00
   3  -1  -1   86.19   13.40
   3  -1  -1   80.69   14.00
  -3   1  -1   57.29   10.60
   1   3  -1   72.89   12.30
   1   3  -1   67.49   10.30
  -1  -3  -1   67.29   25.00
   1   3  -1   59.29   11.00
  -3   1  -1   76.09   12.00
   1   3  -1   70.89    6.60
   3  -1  -1   60.69   12.60
   3  -1  -1   79.49   20.70
   1   3  -1   71.39    9.80
   3  -1  -1   68.99   26.30
   1   3  -1   71.69    8.60
   1   3  -1   62.89   11.60
   1   3  -1   78.69    7.00
   1   3  -1   64.59   13.00
   1   3  -1   75.49    8.50
  -1  -3  -1   96.69   14.50
  -1  -3  -1   50.49   15.10
  -3   1  -1   48.00   11.70
  -1  -3  -1   68.89   17.40
   3  -1  -1   68.69   15.20
   3  -1  -1   71.59   11.90
  -1  -3  -1   68.29    8.50
  -1  -3  -1   68.59    8.30
  -3   1  -1   54.99   24.90
  -3   1  -1   49.99   11.70
   1   3  -1   72.29   10.20
  -3   1  -1   86.69   13.70
   3  -1  -1   75.19   10.90
  -3   1  -1   54.69   10.60
   1   3  -1   63.89   14.40
  -1  -3  -1   49.60   12.90
   1   3   1   31.20   15.40
  -1  -3   1   80.89   11.00
   3  -1   1   69.39   12.50
  -1  -3   1   82.99   14.80
  -3   1   1   73.39   14.30
  -1  -3   1   39.50   14.20
   3  -1   1   82.19    8.80
   1   3   1   64.89   11.10
  -3   1   1   78.19   13.20
   1   3   1   76.19    7.10
  -1  -3   1   74.29   18.00
   1   3   1   78.19    9.90
  -3   1   1   86.49   12.90
   3  -1   1   83.99   14.90
   1   3   1   70.09   13.30
  -1  -3   1   57.09   11.80
  -1  -3   1   66.29    8.50
   1   3   1  103.29   15.10
   1   3   1   72.39    6.40
  -3   1   1   47.40   26.60
   3  -1   1   85.49   24.60
   3  -1   1   92.19   16.00
   1   3   1   85.19   19.60
  -1  -3   1   83.39    9.70
   3  -1   1   60.69   11.50
  -3   1   1   68.99   12.60
   3  -1   1   57.69   10.60
  -1  -3   1   89.99   13.00
   1   3   1   94.59   14.00
  -3   1   1   66.69   10.40
   1   3   1   71.19    6.20
  -3   1   1   71.69   11.80
  -1  -3   1   65.99   14.50
   1   3   1   65.09   14.50
  -3   1   1   53.59   12.00
   1   3   1   75.49    9.40
   3  -1   1   57.59   13.00
   3  -1   1   74.89   15.00
  -1  -3   1   87.79   20.10
  -3   1   1   92.59   13.60
   2   3  -1  372.06   28.60
  -3   2  -1  406.66   52.89
  -2  -3  -1  354.66   43.20
   2   3  -1  333.07   29.10
   3  -2  -1  288.47   29.40
   2   3  -1  336.17   28.90
  -2  -3  -1  364.06   25.60
  -2  -3  -1  294.97   30.90
   3  -2  -1  391.76   28.70
   3  -2  -1  317.67   28.50
   2   3  -1  404.86   31.30
  -3   2  -1  342.37   27.30
   3  -2  -1  363.76   27.00
  -3   2  -1  390.66   27.80
   2   3  -1  353.86   27.30
  -3   2  -1  341.77   26.20
  -2  -3  -1  359.86   25.10
   2   3  -1  367.66   25.60
  -2  -3  -1  387.66   26.30
   3  -2  -1  369.66   25.50
  -3   2  -1  372.66   27.00
   2   3  -1  397.46   50.19
   2   3  -1  334.47   24.80
   2   3  -1  352.06   24.70
   2   3  -1  307.17   27.70
  -2  -3  -1  332.87   45.70
  -2  -3  -1  337.67   24.70
  -3   2  -1  354.56   26.40
   3  -2  -1  365.26   32.40
  -2  -3  -1  334.47   27.60
   2   3  -1  359.56   25.90
  -2  -3  -1  334.87   40.00
  -3   2  -1  365.16   28.60
   3  -2  -1  399.56   47.80
   3  -2  -1  364.56   53.79
  -2  -3  -1  330.97   25.40
   3  -2  -1  403.66   28.00
  -2  -3   1  337.37   40.60
  -3   2   1  320.67   30.60
   2   3   1  385.16   25.70
  -2  -3   1  337.67   25.60
   2   3   1  386.96   25.30
   3  -2   1  406.56   32.60
   2   3   1  387.46   48.60
   3  -2   1  373.16   27.70
   2   3   1  357.96   27.00
  -3   2   1  367.96   26.80
   2   3   1  385.76   30.60
  -3   2   1  294.47   26.20
   3  -2   1  351.46   32.20
   3  -2   1  388.16   32.50
  -3   2   1  356.56   26.90
  -3   2   1  343.17   27.10
  -2  -3   1  366.76   33.30
  -3   2   1  334.47   26.00
   3  -2   1  398.96   55.29
   2   3   1  330.87   25.20
  -2  -3   1  325.17   25.20
   2   3   1  363.66   28.40
  -2  -3   1  425.06   39.10
  -2  -3   1  339.07   26.80
  -2  -3   1  399.76   27.70
  -3   2   1  378.76   52.79
  -2  -3   1  354.76   25.90
   3  -2   1  381.36   48.10
   3  -2   1  356.86   26.20
  -3   2   1  360.86   27.10
  -3   2   1  345.77   25.20
   2   3   1  332.87   30.00
   3  -2   1  312.97   27.50
  -2  -3   1  389.56   28.40
   2   3   1  323.67   27.90
   2   3   1  362.06   29.20
   3  -2   1  385.46   30.20
   2   3   1  326.07   27.20
   3  -2   1  319.87   26.50
   3  -2   1  335.07   26.80
   2   3   1  339.87   24.50
   3  -3  -1    2.50    2.90
  -3   3  -1    5.80    5.00
   3  -3  -1    2.40    5.50
  -3   3  -1    5.80    4.00
  -3  -3  -1    7.70    5.30
   3   3  -1    2.40    5.10
  -3  -3  -1    4.30    2.80
  -3   3  -1    0.90    2.60
  -3   3  -1    3.10    3.80
  -3  -3  -1    2.90    4.50
   3   3  -1    4.90    4.30
   3   3  -1    0.00    2.70
   3   3  -1    4.20    5.20
  -3  -3  -1    2.20    3.80
  -3  -3  -1    6.60    8.80
  -3  -3  -1    0.10    4.20
  -3   3  -1   -1.30   23.80
   3   3  -1    0.80    3.20
   3   3  -1   -3.40   25.60
  -3   3  -1    2.40    3.10
  -3  -3  -1   -0.50   23.60
   3  -3  -1    3.10    3.20
   3  -3  -1   22.20   13.20
   3  -3  -1   11.00    4.50
   3  -3  -1  -23.00   20.90
   3   3  -1    9.30    6.30
   3  -3  -1    0.90    3.60
   3  -3  -1    6.70    6.00
  -3   3  -1   11.00    5.00
  -3   3  -1    8.70    5.30
   3   3  -1    6.20    5.20
  -3   3  -1    6.90    4.10
   3  -3  -1    1.70    3.20
   3   3  -1    7.10    5.50
  -3   3   1    1.20    3.10
   3   3   1   -1.00    2.40
   3  -3   1    6.80    6.60
   3  -3   1    8.60    5.10
  -3  -3   1   31.50   28.70
   3   3   1   -1.30    4.90
  -3  -3   1    2.00    4.70
  -3  -3   1    1.00    3.40
  -3   3   1    0.70    4.00
  -3  -3   1    1.60    4.30
   3   3   1    2.30    3.90
   3  -3   1    7.90    4.40
   3  -3   1   -3.30    2.40
  -3   3   1   -3.00    2.30
   3  -3   1   27.80   24.90
   3   3   1    5.10    3.90
   3   3   1    6.90    5.90
  -3  -3   1   15.50    9.40
  -3   3   1    0.70    3.50
  -3  -3   1    6.10    3.90
   3   3   1    1.80    4.20
  -3   3   1   14.30    5.20
   3   3   1    1.10    3.50
   3   3   1    4.80    5.60
   3   3   1   -1.60    3.80
   3  -3   1   11.40    4.70
  -3  -3   1    8.40    8.60
  -3   3   1    6.10    3.90
   3  -3   1    6.70    7.70
   3  -3   1    4.00    3.70
   3  -3   1    9.20    4.70
  -3   3   1    3.80    3.60
   3   3   1   20.00   25.90
  -3   3   1    5.70    3.90
   3  -3   1    4.20    6.10
  -3  -3   1   -2.50    2.70
   3  -3   1    5.50    6.40
  -3   3   1   27.90   23.10
   4   3  -1  401.46   33.90
  -3   4  -1  307.17   24.00
  -3   4  -1  321.57   25.80
   3  -4  -1  476.25   61.89
  -3   4  -1  351.96   24.50
   4   3  -1  423.76   47.00
   4   3  -1  320.57   31.30
   3  -4  -1  332.27   41.70
   4   3  -1  315.07   64.29
  -4  -3  -1  253.47   65.19
  -4  -3  -1  370.06   48.80
  -4  -3  -1  312.57   29.30
  -3   4  -1  335.17   27.50
  -3   4  -1  363.16   26.50
  -3   4  -1  338.07   28.90
   4   3  -1  248.38   26.80
   4   3  -1  356.46   30.00
  -3   4  -1  296.27   48.10
  -4  -3  -1  328.07   29.70
   4   3  -1  314.67   29.30
   3  -4  -1  405.06   46.40
   3  -4  -1  318.77   25.60
   3  -4  -1  424.56   54.49
  -4  -3  -1  381.26   33.50
   4   3  -1  405.56   36.10
   3  -4  -1  395.16   26.80
   3  -4   1  334.17   52.99
   4   3   1  331.87   40.60
  -3   4   1  320.77   24.40
  -3   4   1  405.96   26.90
  -3   4   1  294.17   47.80
  -4  -3   1  326.17   38.30
  -3   4   1  336.57   24.00
   3  -4   1  386.26   54.09
  -4  -3   1  331.27   29.80
  -3   4   1  362.46   28.60
  -3   4   1  322.67   27.20
   3  -4   1  337.87   26.00
   4   3   1  330.27   29.00
  -4  -3   1  364.86   48.20
   4   3   1  308.27   35.70
  -4  -3   1  401.86   32.00
  -4  -3   1  356.76   63.69
  -4  -3   1  291.17   40.20
   4   3   1  314.87   36.20
   3  -4   1  291.77   39.40
   4   3   1  322.87   29.50
   4   3   1  252.87   57.19
   3  -4   1  417.56   47.30
   4   3   1  353.76   33.10
   3  -4   1  376.86   27.00
   4   3   1  315.67   38.30
   2  -4  -1  178.58   27.50
  -2   4  -1  121.19   13.90
  -2   4  -1  117.59    8.50
  -2   4  -1   98.29   15.60
   4   2  -1   67.19   37.70
   4   2  -1   95.89   20.90
  -4  -2  -1   86.29   42.80
   2  -4  -1  142.99   16.80
  -2   4  -1  142.69   18.20
  -2   4  -1  125.59   10.70
  -4  -2  -1  120.29   19.30
   4   2  -1  125.09   19.10
   2  -4  -1  124.19   24.00
  -2   4  -1  112.59   14.80
  -2   4  -1  157.98   30.90
  -4  -2  -1  100.09   19.40
  -2   4  -1  149.59   11.90
   4   2  -1  114.69   20.70
   4   2  -1  127.79   21.20
  -2   4  -1  139.09   16.20
   2  -4  -1  139.59   25.10
   2  -4  -1  153.98   27.70
  -4  -2  -1  130.39   19.40
   2  -4  -1  107.99   26.10
  -2   4  -1  117.09    8.70
   4   2  -1   94.49   17.20
   2  -4  -1  103.79   22.10
   4   2  -1  110.29   18.00
  -2   4  -1  111.89   12.50
  -4  -2  -1  116.59   24.00
   2  -4  -1  107.89   10.70
  -4  -2   1  134.69   20.00
  -2   4   1  124.59   23.80
  -2   4   1  106.29    9.90
  -2   4   1  145.99   13.10
  -2   4   1  129.09   11.20
  -4  -2   1  174.88   28.80
   4   2   1  112.99   20.30
  -4  -2   1  156.08   24.50
   4   2   1  138.39   46.60
   2  -4   1  155.48   31.30
  -4  -2   1  107.59   18.40
  -2   4   1  136.39   17.20
   4   2   1   91.59   16.80
   4   2   1  136.99   20.40
   4   2   1  136.49   24.10
   4   2   1  158.98   21.90
  -2   4   1  119.29   10.50
   2  -4   1  104.19   22.00
   2  -4   1  129.69   23.40
  -2   4   1  150.48   18.30
   2  -4   1  130.79   13.90
   4   2   1  101.69   20.70
  -2   4   1  121.29   21.60
  -4  -2   1   60.59   37.60
   2  -4   1  109.19   23.10
   2  -4   1  137.69   25.00
   2  -4   1   99.89   24.40
   4   2   1  106.59   17.60
   4   1  -1  255.47   34.20
   1  -4  -1  226.28   30.90
  -1   4  -1  205.58   14.20
  -1   4  -1  210.38   20.60
  -4  -1  -1  209.08   25.10
  -1   4  -1  212.98   20.10
   4   1  -1  201.08   27.50
   1  -4  -1  207.08   34.70
  -4  -1  -1  198.48   24.60
   4   1  -1  235.18   27.00
  -1   4  -1  221.58   22.80
  -4  -1  -1  226.48   30.00
   4   1  -1  248.08   21.90
   1  -4  -1  228.78   13.40
  -1   4  -1  227.78   14.20
   1  -4  -1  258.17   32.50
   1  -4  -1  222.28   13.90
   1  -4  -1  210.58   13.80
  -4  -1  -1  173.18   26.30
   4   1  -1  185.88   26.30
   4   1  -1  211.58   25.70
  -1   4  -1  214.98   20.30
  -1   4  -1  217.38   18.00
   4   1  -1  164.38   22.80
  -4  -1  -1  184.08   25.10
   1  -4  -1  318.37   38.30
   1  -4  -1  229.38   34.60
  -4  -1  -1  187.38   47.40
  -4  -1  -1  177.48   15.00
   4   1  -1  209.88   49.00
  -1   4   1  258.77   29.50
  -1   4   1  202.68   19.40
   1  -4   1  209.68   17.70
   1  -4   1  248.48   22.40
   4   1   1  216.98   28.80
  -4  -1   1  260.77   32.40
   1  -4   1  191.98   14.50
  -4  -1   1  232.58   27.30
  -1   4   1  254.87   27.20
   1  -4   1  235.48   34.80
  -4  -1   1  235.88   28.80
   4   1   1  247.28   27.10
   1  -4   1  216.88   31.30
   4   1   1  233.98   21.50
   4   1   1  215.08   25.80
   1  -4   1  215.58   14.70
   4   1   1  231.18   27.10
   4   1   1  189.38   49.10
  -4  -1   1  201.38   25.60
  -4  -1   1  201.88   16.20
   1  -4   1  232.78   14.70
   1  -4   1  210.68   34.20
   4   1   1  237.48   33.70
   4   1   1  249.78   30.00
  -4  -1   1  164.98   47.00
   1  -4   1  242.18   35.60
   1  -4   1  151.98   26.20
   4   0  -1   61.99   16.20
   0  -4  -1   57.99   14.10
   0   4  -1   73.99   12.60
  -4   0  -1   64.29   31.00
   0  -4  -1   35.60   14.50
  -4   0  -1   55.29   11.70
  -4   0  -1   48.10   12.50
  -4   0  -1   39.60   10.40
   0  -4  -1   45.70    5.00
  -4   0  -1   57.29   15.20
   4   0  -1   42.40    9.10
   4   0  -1   54.79   11.80
   4   0  -1   42.70    9.20
  -4   0  -1   31.70    9.70
   4   0  -1   52.19   13.30
   0   4  -1   35.40    8.60
   0   4  -1   61.09   12.40
   4   0  -1    8.70   34.00
   0  -4  -1   49.40   14.20
   0  -4  -1   52.29   16.60
   0   4  -1   67.59   11.40
   4   0  -1   39.00   12.70
   0  -4  -1   61.89   18.20
  -4   0  -1   49.60   10.60
  -4   0  -1   55.59   12.50
   0  -4  -1   55.99    4.60
   4   0   1   40.00   10.90
   0  -4   1   26.50   13.00
  -4   0   1   60.89   12.90
   0  -4   1   42.30   12.40
   4   0   1   93.49   40.30
   0  -4   1   53.59   15.50
   0  -4   1   62.09    6.70
   4   0   1   78.39   19.00
   4   0   1   32.80    7.90
   0   4   1   59.29   12.70
  -4   0   1   52.79   14.20
  -4   0   1   46.90   10.70
   4   0   1   47.20    9.70
   0  -4   1   60.19    9.90
   4   0   1   66.89   17.00
   4   0   1   67.09   14.10
   0   4   1   56.59   10.50
   0  -4   1   57.79    6.10
  -4   0   1   51.89   11.90
  -4   0   1   37.40    9.80
  -4   0   1  -20.80   30.80
   0   4   1   57.09   11.40
  -4   0   1   47.50   11.50
   0  -4   1   33.30   14.00
   0  -4   1   56.69   10.30
  -4   0   1   41.40   11.10
   0  -4   1   61.69    6.80
   0  -4   1   35.50   16.30
   4  -1  -1  236.98   26.70
  -1  -4  -1  217.98   15.80
  -1  -4  -1  227.48   20.00
  -1  -4  -1  180.58   31.10
  -1  -4  -1  277.47   32.70
   4  -1  -1  283.97   33.90
   1   4  -1  209.68   24.40
   4  -1  -1  189.58   24.20
  -1  -4  -1  267.87   39.70
  -4   1  -1  192.28   22.90
  -4   1  -1  197.48   49.00
   1   4  -1  190.28   14.80
   4  -1  -1  274.17   56.69
  -4   1  -1  190.58   23.80
   4  -1  -1  239.28   28.00
   4  -1  -1  352.26   44.50
  -1  -4  -1  258.37   28.80
   1   4  -1  221.28   17.70
  -1  -4  -1  218.88   29.50
  -4   1  -1  151.38   21.40
   4  -1  -1  222.38   30.70
   1   4  -1  240.38   26.90
   1   4  -1  218.28   15.50
   1   4  -1  217.78   24.70
  -1  -4  -1  294.07   35.70
   1   4  -1  217.98   19.00
   4  -1  -1  221.98   17.00
   4  -1  -1  201.48   24.10
   1   4  -1  199.38   17.20
  -1  -4  -1  302.57   30.10
  -4   1  -1  164.08   25.10
   1   4   1  232.58   17.10
  -4   1   1  221.18   25.50
  -1  -4   1  185.48   28.60
   1   4   1  190.98   14.50
   4  -1   1  263.37   32.60
  -4   1   1  162.38   48.20
  -1  -4   1  204.68   18.50
  -4   1   1  205.08   24.80
  -1  -4   1  180.58   30.90
   4  -1   1  236.58   26.10
  -1  -4   1  162.18   24.10
  -1  -4   1  170.68   31.00
  -1  -4   1  215.28   16.40
   4  -1   1  206.68   50.29
   4  -1   1  208.28   27.80
   1   4   1  264.67   23.00
   4  -1   1  261.57   28.90
  -1  -4   1  206.88   32.10
  -1  -4   1  263.77   32.60
   1   4   1  234.08   25.90
   1   4   1  242.68   21.90
  -4   1   1  151.18   21.70
   4  -1   1  174.18   26.60
   1   4   1  227.08   14.70
  -4   1   1  165.38   24.90
   4  -1   1  218.48   25.10
  -1  -4   1  218.78   29.60
   4  -1   1  214.28   16.80
  -4   1   1  215.28   19.90
   1   4   1  223.28   26.30
   1   4   1  230.88   17.00
   4  -2  -1  118.79   17.80
   4  -2  -1  127.79   18.80
  -2  -4  -1  178.98   29.00
  -4   2  -1  167.88   44.80
   2   4  -1  120.59   14.00
   2   4  -1  108.89   13.70
   4  -2  -1  138.59   22.20
  -4   2  -1   96.89   16.90
   4  -2  -1  183.48   46.70
  -2  -4  -1  105.69   16.80
   4  -2  -1  123.09    8.80
  -2  -4  -1  116.19   14.60
   2   4  -1  105.29   18.60
   2   4  -1  120.19   19.80
   4  -2  -1  114.39    8.60
  -4   2  -1  146.59   18.80
  -4   2  -1  139.79   19.40
  -2  -4  -1  178.88   35.20
   4  -2  -1  125.89   19.30
   2   4  -1  115.49   13.30
   2   4  -1  136.29   18.80
  -2  -4  -1  152.38   28.30
  -4   2  -1  135.09   18.40
  -2  -4  -1  137.09   15.60
   2   4  -1  140.79   18.10
   4  -2  -1  153.68   25.60
   4  -2  -1   66.79   22.00
   4  -2  -1  128.49   22.30
  -4   2  -1   99.59   18.50
  -4   2  -1  139.89   19.20
   2   4  -1  116.99   34.20
   2   4  -1   92.59   17.60
  -2  -4  -1  169.08   32.00
   2   4  -1  103.39   13.80
   2   4   1  123.99   20.50
   4  -2   1  174.98   25.50
   4  -2   1  127.29   23.80
   4  -2   1   96.89   16.00
   2   4   1  140.49   19.40
  -2  -4   1  122.49   15.40
   2   4   1  122.99   11.10
  -4   2   1  103.29   16.70
  -2  -4   1  139.39   25.50
   2   4   1  128.89   18.20
  -2  -4   1   97.99   15.30
  -4   2   1  147.99   19.60
   4  -2   1  100.19   16.50
   4  -2   1  106.29    8.60
  -4   2   1  116.69   16.90
   2   4   1  123.39   14.20
   2   4   1  123.39   19.10
   2   4   1  141.09   21.20
   4  -2   1  109.59   38.80
   2   4   1  125.99   32.60
   4  -2   1  121.39   22.00
  -2  -4   1  143.79   16.50
   4  -2   1  113.79    8.90
  -2  -4   1  156.98   33.30
  -4   2   1  137.79   22.40
  -2  -4   1   91.99   22.50
  -4   2   1   96.49   14.70
  -4   2   1  125.09   45.10
  -2  -4   1  133.19   27.90
  -2  -4   1  147.69   21.90
   2   4   1  131.59   12.20
  -4   2   1  129.29   18.50
   4  -2   1  157.48   34.20
   4  -2   1  158.98   20.80
   2   4   1  122.19   13.40
   4  -3  -1  291.07   41.20
   3   4  -1  378.06   30.80
   4  -3  -1  327.67   40.40
  -3  -4  -1  307.47   25.60
   3   4  -1  493.05   78.89
  -3  -4  -1  324.37   27.40
  -4   3  -1  357.66   29.30
   3   4  -1  283.47   34.50
  -4   3  -1  327.07   31.50
   4  -3  -1  360.76   59.89
  -3  -4  -1  357.86   25.70
   4  -3  -1  434.96   59.49
   4  -3  -1  343.27   29.70
  -3  -4  -1  259.67   38.90
  -4   3  -1  319.97   28.90
   3   4  -1  311.47   26.10
   3   4  -1  340.87   26.30
  -4   3  -1  309.57   27.70
   4  -3  -1  353.76   28.80
   4  -3  -1  317.57   28.90
  -3  -4  -1  350.96   26.60
  -3  -4  -1  380.76   48.70
   3   4  -1  359.26   33.70
   3   4  -1  351.56   28.00
  -4   3  -1  410.36   63.79
   3   4  -1  330.17   32.00
  -4   3  -1  325.67   27.30
  -3  -4  -1  419.46   59.29
   4  -3  -1  355.66   28.70
   3   4  -1  347.27   27.20
  -4   3  -1  305.67   29.50
   4  -3   1  325.27   52.19
   3   4   1  332.37   31.60
   4  -3   1  315.07   29.30
   3   4   1  337.67   30.10
   4  -3   1  317.37   28.20
  -4   3   1  323.97   36.30
   3   4   1  341.57   32.20
   3   4   1  359.36   27.20
   4  -3   1  344.07   28.70
  -3  -4   1  322.97   27.60
  -4   3   1  306.87   27.60
  -3  -4   1  392.26   64.19
  -4   3   1  332.77   26.30
   4  -3   1  393.26   48.80
  -3  -4   1  296.77   40.30
   3   4   1  451.95   64.09
  -3  -4   1  377.56   27.70
  -4   3   1  307.47   28.30
   3   4   1  342.57   27.50
   4  -3   1  550.74   76.49
  -3  -4   1  342.77   26.60
  -4   3   1  307.77   29.00
  -4   3   1  329.37   28.50
  -4   3   1  254.37   52.19
  -3  -4   1  398.36   51.09
   3   4   1  338.27   25.90
   3   4   1  320.37   26.00
   4  -3   1  324.67   28.00
   4   4  -1  402.46   42.90
   4  -4  -1  301.77   22.20
   4   4  -1  388.86   33.90
   4  -4  -1  333.67   28.50
   4   4  -1  315.27   29.10
  -4   4  -1  246.18   51.89
  -4  -4  -1  333.97   21.50
  -4  -4  -1  340.67   58.49
   4  -4  -1  198.28   42.80
   4   4  -1  328.47   46.10
  -4   4  -1  391.76   28.30
   4  -4  -1  341.57   44.20
   4  -4  -1  379.56   55.89
   4   4  -1  335.47   29.20
   4  -4  -1  373.26   45.90
  -4   4  -1  351.06   27.40
   4   4  -1  300.97   27.90
  -4  -4  -1  383.86   54.19
  -4  -4  -1  449.66   62.19
  -4  -4  -1  347.17   30.50
   4   4  -1  200.08   53.19
   4  -4  -1  330.97   29.20
   4  -4  -1  337.57   22.90
  -4   4  -1  333.97   31.80
  -4  -4  -1  354.76   31.50
  -4   4  -1  366.86   29.30
   4   4  -1  394.76   31.90
  -4  -4  -1  269.77   32.60
  -4   4  -1  357.66   28.60
  -4  -4  -1  321.47   43.60
  -4   4  -1  348.57   29.00
   4  -4  -1  329.67   28.20
   4   4  -1  364.66   44.00
  -4  -4   1  365.46   31.50
  -4  -4   1  315.97   62.19
  -4   4   1  289.47   53.59
   4   4   1  351.06   28.90
   4   4   1  351.96   29.70
   4  -4   1  377.36   29.40
   4   4   1  284.57   36.90
   4  -4   1  402.16   47.40
   4  -4   1  348.17   24.70
   4   4   1  272.27   57.19
   4  -4   1  333.67   28.60
  -4  -4   1  359.56   32.10
  -4  -4   1  407.26   48.50
  -4  -4   1  332.97   23.20
   4  -4   1  255.47   50.89
   4   4   1  318.97   29.40
  -4  -4   1  352.96   30.90
  -4   4   1  368.06   30.40
   4   4   1  379.86   43.70
   4   4   1  307.27   28.40
  -4   4   1  350.56   28.50
   4   4   1  325.37   40.40
   4   4   1  360.06   34.00
  -4   4   1  320.17   26.20
  -4   4   1  278.67   33.80
  -4  -4   1  385.06   53.89
   4  -4   1  449.66   52.39
   4  -4   1  293.47   52.69
  -4   4   1  366.96   29.00
  -4   4   1  389.96   28.50
   4  -4   1  324.37   24.10
  -4   5  -1  242.88   31.40
  -4   5  -1  298.57   24.90
   5   4  -1  317.57   38.20
   5   4  -1  295.37   33.80
   5   4  -1  220.48   29.70
   4  -5  -1  291.57   25.30
  -4   5  -1  287.97   26.30
   4  -5  -1  138.59   38.00
  -4   5  -1  263.07   23.80
   4  -5  -1  271.17   43.20
  -5  -4  -1  276.17   34.30
  -5  -4  -1  412.06   57.59
   5   4  -1  274.57   71.69
   4  -5  -1  291.37   43.90
  -5  -4  -1  248.58   40.90
   5   4  -1  275.07   33.30
   5   4  -1  258.27   35.30
   4  -5  -1  282.37   24.80
  -5  -4  -1  305.17   36.20
   5   4  -1  249.88   40.60
   5   4  -1  206.78   35.60
  -5  -4   1  240.18   39.60
   5   4   1  269.87   32.50
   4  -5   1  279.67   24.90
  -4   5   1  280.87   23.00
  -4   5   1  280.07   24.90
   4  -5   1  252.97   24.20
  -4   5   1  288.87   33.80
  -5  -4   1  330.17   52.19
   5   4   1  320.07   40.10
   5   4   1  264.87   32.20
   5   4   1  270.87   36.30
  -5  -4   1  300.97   36.00
  -4   5   1  282.27   23.90
  -4   5   1  296.37   24.40
   5   4   1  292.57   32.80
   5   4   1  298.87   43.70
  -4   5   1  237.28   20.70
   4  -5   1  311.77   47.20
   4  -5   1  361.16   48.00
   5   4   1  356.46   45.00
  -5  -4   1  237.68   32.30
   5   4   1  140.99   52.89
   4  -5   1  257.77   51.79
  -3   5  -1   21.50    6.60
   5   3  -1    5.00    4.90
  -5  -3  -1    9.00    8.30
   5   3  -1   -0.40    5.00
   5   3  -1    0.60    7.60
   3  -5  -1    4.80   24.50
  -3   5  -1    5.70    2.50
  -3   5  -1    8.00    5.10
  -3   5  -1   17.00    3.30
   5   3  -1    8.30    6.30
  -3   5  -1   14.30    6.50
  -3   5  -1    7.10    3.90
  -5  -3  -1   24.00   38.30
   3  -5  -1    7.10    4.70
  -3   5  -1   15.50    6.80
  -3   5  -1   12.10    3.10
   3  -5  -1   33.50   21.10
  -3   5  -1   18.70    5.70
   3  -5  -1    6.10    7.50
   5   3  -1   16.40    8.10
  -5  -3  -1   -1.90    3.80
   3  -5  -1   10.20    9.60
  -3   5  -1   23.80   25.20
   5   3  -1    3.40    7.10
  -5  -3  -1   15.10    7.90
   3  -5  -1    3.10    2.80
   5   3  -1   15.10    8.70
  -3   5  -1    8.20    3.10
   3  -5  -1   18.20   11.00
   5   3   1   17.00    8.30
  -3   5   1   13.40    4.50
   3  -5   1   12.80   11.40
  -5  -3   1   11.00    7.20
   3  -5   1    4.50    3.60
  -5  -3   1   25.80   30.40
   3  -5   1   32.20   25.50
   5   3   1   24.20   12.90
   5   3   1   12.10    7.80
  -5  -3   1   30.50   13.10
   3  -5   1   11.30    9.80
   5   3   1    8.80    8.80
   5   3   1   20.50   10.30
  -3   5   1   14.00    3.50
   3  -5   1   -3.20    7.60
  -5  -3   1    9.80    7.50
   3  -5   1   19.90    6.10
  -3   5   1   18.30   24.70
  -3   5   1   22.60    7.60
  -3   5   1    9.20    5.20
   5   3   1   14.60    7.60
   5   3   1    0.50   39.80
  -3   5   1    8.70    3.00
   5   3   1   14.90    8.20
  -5  -3   1   30.40   15.50
  -5  -2  -1  342.07   40.00
   2  -5  -1  241.68   37.60
   2  -5  -1  335.87   45.30
  -2   5  -1  264.77   17.40
   5   2  -1  314.57   35.00
   5   2  -1  277.67   36.80
  -2   5  -1  268.27   23.40
   2  -5  -1  317.37   41.00
  -2   5  -1  289.57   23.80
   5   2  -1  229.48   60.49
  -2   5  -1  274.27   23.30
   2  -5  -1  325.07   51.29
  -2   5  -1  289.27   22.50
   2  -5  -1  311.87   29.40
   5   2  -1  326.57   40.50
   2  -5  -1  291.87   42.70
   2  -5  -1  287.97   19.80
  -5  -2  -1  300.47   35.00
   5   2  -1  255.17   37.90
  -2   5  -1  246.98   32.40
  -2   5  -1  276.57   17.10
   5   2  -1  208.78   29.60
  -5  -2  -1  196.58   56.19
  -5  -2  -1  248.18   39.20
  -2   5  -1  302.27   26.30
  -5  -2  -1  263.27   37.40
  -2   5  -1  263.77   21.80
   5   2   1  292.77   33.70
   5   2   1  279.97   33.80
  -5  -2   1  323.27   40.40
  -2   5   1  253.27   28.80
  -2   5   1  286.07   21.80
   2  -5   1  273.07   19.60
  -2   5   1  280.27   21.50
   2  -5   1  268.87   40.10
  -5  -2   1  291.77   40.50
   2  -5   1  233.78   38.40
   5   2   1  303.27   38.00
   5   2   1  219.58   53.69
  -2   5   1  305.77   23.70
   2  -5   1  237.28   43.10
   2  -5   1  241.98   30.20
  -5  -2   1  265.27   33.40
   5   2   1  218.38   33.30
   5   2   1  265.67   40.20
   2  -5   1  227.48   37.10
   2  -5   1  314.37   42.40
  -2   5   1  249.08   24.10
   5   1  -1  123.39   43.30
   1  -5  -1   52.69    5.70
  -5  -1  -1   48.10    8.30
   1  -5  -1   57.79   17.30
  -5  -1  -1   70.19   38.60
  -5  -1  -1   73.99   17.00
  -5  -1  -1   59.19   16.50
   5   1  -1   39.00   16.60
   1  -5  -1   50.59    4.90
   5   1  -1   68.99   15.50
   1  -5  -1   75.89   20.00
   5   1  -1   57.79   17.70
   5   1  -1   49.80   13.50
  -1   5  -1   59.49   11.20
  -1   5  -1   49.70    9.90
   1  -5  -1   90.49   25.50
  -5  -1  -1   41.70   12.20
  -1   5  -1   57.49    6.80
   5   1  -1   49.70   12.00
  -5  -1  -1   40.60   11.80
  -1   5  -1   56.49    7.20
  -1   5  -1   72.19   13.90
  -5  -1  -1   77.19   18.10
  -1   5  -1   49.10   11.90
   5   1  -1   29.10   11.70
   5   1   1   65.59   18.70
   5   1   1   61.99   14.40
  -1   5   1   66.19   13.10
   5   1   1   67.39   15.80
  -5  -1   1   38.50   13.30
  -5  -1   1   37.40   11.40
  -5  -1   1   46.80    8.80
  -1   5   1   68.69   14.10
   1  -5   1   50.79   17.70
   1  -5   1   70.99   20.50
   1  -5   1   49.99   16.10
   5   1   1   49.10   15.50
  -5  -1   1   66.09   16.60
  -1   5   1   41.50    9.50
   1  -5   1   35.10   13.50
   5   1   1   66.69   13.60
   1  -5   1   85.69   28.40
  -5  -1   1   54.09   13.90
   1  -5   1   63.29    7.20
   5   1   1   75.89   32.70
  -5  -1   1   83.59   41.70
  -1   5   1   52.69   11.00
   5   1   1   30.80   11.60
  -5   0  -1  209.18   61.59
   0  -5  -1  143.29   26.10
   0   5  -1  219.68   27.50
   0  -5  -1  127.29   27.10
  -5   0  -1  194.88   26.50
   5   0  -1  202.48   27.30
   5   0  -1  182.38   21.30
   0   5  -1  188.98   21.50
  -5   0  -1  166.78   22.40
   5   0  -1  194.98   57.09
   5   0  -1  189.88   29.60
  -5   0  -1  181.88   24.90
   0   5  -1  162.98   21.70
   0   5  -1  222.28   19.80
   0  -5  -1  170.18   11.40
   0  -5  -1  184.68   11.90
  -5   0  -1  215.38   31.50
  -5   0  -1  176.78   24.50
   5   0  -1  208.38   31.40
   5   0  -1  178.88   31.10
   0  -5  -1  122.39   27.50
   5   0  -1  202.48   18.20
  -5   0  -1  171.68   25.00
   0  -5   1  144.29   29.50
  -5   0   1  235.18   26.40
   0  -5   1  131.29   27.50
  -5   0   1  232.38   28.60
   5   0   1  121.49   24.20
  -5   0   1  110.59   22.90
   0  -5   1  156.38   12.70
  -5   0   1  153.88   21.20
  -5   0   1  196.88   25.90
   5   0   1  228.68   30.70
   5   0   1  194.58   31.00
   0   5   1  182.78   22.70
   0   5   1  184.18   24.10
   0  -5   1  164.28   27.70
   0   5   1  213.68   25.00
   5   0   1  231.78   61.09
  -5   0   1  203.08   26.80
   0  -5   1  143.49   34.60
   5   0   1  209.28   19.10
   5   0   1  133.49   22.20
  -5   0   1  232.98   61.19
   0   5   1  158.58   21.40
   5   0   1  190.38   25.70
   5  -1  -1   74.69   14.10
   1   5  -1   43.20   11.90
  -1  -5  -1   49.00    7.90
   1   5  -1   54.49    6.00
  -1  -5  -1   41.10   17.50
   1   5  -1   51.09    6.10
  -5   1  -1   42.70   11.80
  -1  -5  -1   57.69   16.80
  -1  -5  -1   29.50   15.00
   1   5  -1   45.90   10.20
  -5   1  -1   69.89   15.10
  -5   1  -1   44.90   38.70
   5  -1  -1   53.39   13.70
   1   5  -1   38.70   11.00
   5  -1  -1   60.79   10.20
  -1  -5  -1   47.00   13.80
   5  -1  -1   11.60   35.40
  -5   1  -1   57.69   13.80
  -1  -5  -1   42.20   15.60
   5  -1  -1   60.49   16.20
  -5   1  -1   53.29   15.20
  -5   1  -1   60.89   12.80
   1   5  -1   41.20    8.80
   5  -1  -1   40.50   14.40
   1   5  -1   54.19    9.50
  -1  -5  -1   42.50    7.50
   5  -1  -1   29.40   14.50
  -1  -5  -1   44.20   15.50
  -1  -5   1   85.09   25.90
  -1  -5   1   53.39   10.70
   5  -1   1   50.39   12.50
  -1  -5   1   70.09   18.70
  -1  -5   1   52.29   14.60
  -5   1   1   33.60    9.90
  -1  -5   1   50.49   15.40
  -1  -5   1   52.99   16.70
   5  -1   1  101.09   18.80
   1   5   1   50.89   12.90
  -1  -5   1   49.20    7.90
   1   5   1   61.09   13.00
   5  -1   1   36.70   11.70
  -5   1   1   71.29   15.20
  -5   1   1   42.60   14.20
  -5   1   1   63.99   11.50
   5  -1   1   42.70    8.70
   5  -1   1   48.20   15.40
  -5   1   1   66.69   15.40
   1   5   1   71.19   10.30
   1   5   1   62.39    9.60
   1   5   1   79.29   16.20
  -5   1   1   41.30   39.10
  -1  -5   1   43.30   20.70
   5  -1   1   94.69   38.40
   1   5   1   60.89   14.30
  -5   1   1   70.69   15.00
   5  -1   1  103.79   35.80
  -5   2  -1  257.17   30.20
   2   5  -1  248.28   20.30
  -2  -5  -1  307.77   44.10
   5  -2  -1  205.58   28.00
   2   5  -1  258.97   18.30
   2   5  -1  254.97   17.90
  -2  -5  -1  257.17   21.20
  -2  -5  -1  273.97   33.30
  -2  -5  -1  260.77   39.10
   5  -2  -1  330.47   36.50
   5  -2  -1  245.98   17.70
   5  -2  -1  265.37   31.00
   2   5  -1  284.47   20.50
  -5   2  -1  260.47   31.80
   2   5  -1  240.98   31.60
  -5   2  -1  260.97   23.70
   5  -2  -1  267.97   37.80
   5  -2  -1  263.57   32.60
  -2  -5  -1  247.28   20.80
  -2  -5  -1  285.57   37.20
  -5   2  -1  270.87   24.80
   5  -2  -1  225.88   17.70
   2   5  -1  311.37   35.40
  -5   2  -1  203.28   53.49
   2   5  -1  301.67   26.10
   5  -2  -1  228.08   42.80
  -5   2  -1  193.38   30.50
  -5   2  -1  241.88   29.50
  -2  -5  -1  225.58   37.00
   2   5  -1  230.48   22.90
  -2  -5  -1  214.28   41.60
   5  -2  -1  190.08   49.60
  -2  -5   1  317.77   35.10
   2   5   1  258.67   32.40
  -5   2   1  238.58   55.39
   5  -2   1  312.77   28.30
   2   5   1  266.37   29.90
  -2  -5   1  270.77   47.90
  -2  -5   1  295.07   48.00
   2   5   1  274.17   21.20
  -5   2   1  231.58   29.50
  -2  -5   1  269.67   21.80
  -5   2   1  296.27   24.80
   5  -2   1  237.58   31.60
   2   5   1  304.47   34.40
   5  -2   1  239.98   44.20
   5  -2   1  283.07   38.70
   2   5   1  263.17   17.30
  -2  -5   1  257.77   21.60
   5  -2   1  248.18   17.90
  -5   2   1  251.57   29.40
   2   5   1  251.27   32.30
  -5   2   1  292.07   32.20
   5  -2   1  293.57   42.30
   5  -2   1  198.98   53.99
   2   5   1  271.47   17.50
   2   5   1  255.07   19.90
   5  -2   1  298.57   27.50
  -2  -5   1  219.58   35.30
  -2  -5   1  282.67   44.20
  -2  -5   1  246.58   39.20
  -2  -5   1  285.27   35.50
  -5   2   1  250.87   21.60
   5  -2   1  248.68   18.20
  -5   2   1  237.08   33.30
   5  -2   1  311.07   28.50
   3   5  -1   18.50    6.70
  -3  -5  -1    9.90    5.90
  -3  -5  -1   16.00   13.20
   5  -3  -1   19.80    8.20
  -5   3  -1   15.30    7.10
  -3  -5  -1   20.50   13.20
   3   5  -1   24.50   10.30
  -5   3  -1   18.00   37.00
   5  -3  -1   12.70    7.40
   5  -3  -1    1.60    6.60
   5  -3  -1   43.70   36.70
   5  -3  -1    2.30    6.00
  -5   3  -1   20.60    8.50
   3   5  -1   22.00   10.90
   3   5  -1   14.20    5.10
   5  -3  -1    4.80    5.20
   3   5  -1    4.90    7.00
  -5   3  -1    7.50    5.90
   3   5  -1   11.70    5.40
  -5   3  -1   11.20    7.50
  -5   3  -1    5.90    8.00
   5  -3  -1   -0.90   10.50
   5  -3  -1    1.50    6.40
  -3  -5  -1   -8.00   30.50
  -3  -5  -1    9.10    5.10
  -3  -5  -1   26.80    8.20
  -5   3  -1    7.00    5.70
  -3  -5  -1    5.10    7.60
   3   5  -1   24.30   32.10
   3   5  -1   28.50    9.70
   3   5  -1   17.30    9.00
   5  -3   1    9.80    9.30
   5  -3   1   23.60   15.60
   3   5   1   12.10    4.70
   3   5   1   22.40    6.80
   3   5   1   13.70    8.70
  -3  -5   1   20.30    7.80
  -5   3   1    8.20    6.20
   3   5   1   15.60    7.90
   3   5   1   26.40   10.60
  -5   3   1   21.40   11.70
   5  -3   1   13.70    8.60
  -5   3   1   14.70    6.40
   5  -3   1    1.20   38.30
   3   5   1    1.20    5.70
  -3  -5   1   10.10    5.10
  -3  -5   1   11.50    9.50
  -5   3   1    8.10    6.70
  -3  -5   1   43.10   31.30
   5  -3   1    5.80    5.70
  -5   3   1   16.30    7.50
  -5   3   1    4.60    3.90
  -3  -5   1    5.90    7.30
   5  -3   1    3.50    4.90
   3   5   1   11.60    5.10
  -3  -5   1   -0.30    4.40
  -3  -5   1   16.60   14.60
   5  -3   1   13.10    8.90
   3   5   1   -6.40   30.80
  -5   3   1  -16.20   37.50
   5  -3   1    0.40    3.70
  -5   4  -1  351.16   41.10
  -4  -5  -1  284.07   59.29
   5  -4  -1  349.07   46.90
   5  -4  -1  236.78   23.90
  -5   4  -1  293.97   26.10
   5  -4  -1  289.77   31.80
   4   5  -1  299.17   40.40
  -4  -5  -1  328.67   35.60
   4   5  -1  298.67   62.19
  -4  -5  -1  258.17   21.40
  -4  -5  -1  295.17   32.70
   4   5  -1  314.77   26.60
  -4  -5  -1  233.38   41.10
  -5   4  -1  271.17   30.90
   4   5  -1  306.37   39.20
  -4  -5  -1  236.08   41.80
  -4  -5  -1  276.37   49.10
  -5   4  -1  269.17   25.50
   4   5  -1  308.37   35.30
   4   5  -1  241.18   53.19
   5  -4  -1  342.57   29.30
  -5   4  -1  307.27   27.00
  -4  -5  -1  274.17   23.20
   4   5  -1  275.37   24.80
   5  -4  -1  237.18   50.99
  -5   4  -1  276.87   35.90
   4   5  -1  267.47   25.70
   5  -4  -1  254.27   32.10
   5  -4   1  232.28   28.40
   4   5   1  266.47   25.00
  -5   4   1  252.77   24.80
  -5   4   1  277.97   31.70
  -4  -5   1  353.76   29.90
  -4  -5   1  164.48   51.29
  -4  -5   1  327.77   54.09
  -5   4   1  220.68   35.20
   5  -4   1  278.67   26.40
   5  -4   1  319.37   34.20
   5  -4   1  342.07   62.69
   5  -4   1  312.37   27.80
  -5   4   1  264.67   25.50
   5  -4   1  280.77   41.60
  -4  -5   1  253.97   23.60
   4   5   1  285.37   31.70
   4   5   1  279.47   26.00
   4   5   1  233.48   36.20
   4   5   1  277.67   24.70
  -5   4   1  269.47   24.70
  -4  -5   1  274.37   47.30
  -5   4   1  262.47   30.80
   4   5   1  269.47   36.10
   4   5   1  138.09   54.99
  -4  -5   1  243.98   41.50
   4   5   1  263.77   37.50
  -4  -5   1  258.37   35.70
  -5  -5  -1  188.28   42.00
  -5  -5  -1  131.19   60.99
  -5  -5  -1  188.18   26.80
   5   5  -1  153.68   59.89
   5   5  -1  170.78   28.80
  -5  -5  -1  159.48   25.40
   5  -5  -1  183.08   29.10
  -5  -5  -1  166.88   37.40
  -5   5  -1  177.98   22.10
  -5   5  -1  179.38   24.40
  -5   5  -1  163.38   24.50
   5  -5  -1  131.09   28.80
   5   5  -1  222.78   37.90
  -5   5  -1  151.38   20.50
  -5   5  -1  148.49   27.00
   5   5  -1  158.38   24.30
  -5  -5  -1  180.08   26.90
   5  -5  -1  123.39   20.50
   5   5  -1  143.09   22.60
   5   5  -1  136.49   28.20
  -5   5  -1  139.39   21.70
  -5   5   1  152.08   20.50
  -5  -5   1  197.08   41.90
  -5  -5   1  208.08   44.00
   5  -5   1  246.08   41.80
  -5   5   1  171.38   23.60
   5  -5   1  119.19   19.90
  -5   5   1  172.38   21.50
  -5  -5   1  192.38   28.20
   5   5   1  186.68   30.20
   5  -5   1  136.69   21.80
   5   5   1  208.28   37.30
   5   5   1  144.59   31.70
   5   5   1  158.28   64.59
   5   5   1  158.58   24.30
   5   5   1  127.39   21.10
   5  -5   1   96.49   47.80
  -5   5   1  185.78   29.10
  -5   5   1  180.08   22.90
  -5   5   1  157.18   23.10
  -5  -5   1  118.49   22.60
  -5  -5   1  117.89   22.50
   6   5  -1   15.30    7.60
   5  -6  -1   25.90   16.80
  -6  -5  -1   17.90    9.40
  -6  -5  -1   51.39   15.50
   6   5  -1   24.30   10.80
  -5   6  -1   19.80    5.90
   5  -6  -1    3.40   10.30
  -6  -5  -1   39.00   21.10
   6   5  -1   56.49   18.70
  -5   6  -1   33.70    9.50
   6   5  -1   50.89   19.60
  -6  -5  -1   57.69   22.50
  -5   6  -1   28.40    9.00
  -5   6  -1   50.49   15.30
   6   5  -1   23.40   13.10
   6   5  -1   42.70   20.40
  -6  -5   1   20.80   10.70
  -5   6   1   20.20    7.50
   5  -6   1   59.89   22.00
   6   5   1   20.40   11.90
  -6  -5   1   54.79   21.70
  -6  -5   1   27.10   11.70
   5  -6   1   15.60   13.50
  -5   6   1   34.30   10.10
   6   5   1   24.80   15.00
  -5   6   1   22.10    8.10
   5  -6   1   16.00    7.40
   6   5   1   46.70   14.80
   6   5   1   28.90   13.20
  -6  -5   1   30.50   16.30
  -5   6   1   21.90   10.60
   6   5   1   29.70   11.60
  -5   6   1   30.70    7.00
   6   5   1   -0.40    7.10
   5  -6   1   54.59   29.10
  -6  -5   1   14.40   16.00
   4  -6  -1   52.99   19.90
   6   4  -1   59.19   20.70
  -4   6  -1   41.80   13.40
   4  -6  -1   24.00   13.10
  -6  -4  -1   91.69   63.59
  -6  -4  -1   22.70   10.70
  -6  -4  -1   32.50   12.80
  -6  -4  -1   36.20   14.30
  -4   6  -1   22.70    9.60
   6   4  -1   26.00   60.69
   4  -6  -1   33.90    9.50
  -6  -4  -1   65.59   20.70
   4  -6  -1   71.29   30.10
  -4   6  -1   46.70    9.70
   6   4  -1   53.79   17.90
   6   4  -1   67.99   20.40
  -6  -4  -1   27.10   15.20
  -4   6  -1   39.10    8.30
   6   4  -1   14.50   10.40
  -6  -4   1   28.70   12.90
   6   4   1   42.70   19.50
  -6  -4   1   28.30   11.20
  -6  -4   1  -10.50   56.69
  -4   6   1   57.99   12.60
   6   4   1   53.79   61.59
  -6  -4   1   60.59   18.90
   4  -6   1   39.90   17.70
   4  -6   1   35.90   16.80
   6   4   1   32.40   14.70
  -6  -4   1   61.99   22.90
  -4   6   1   65.29   12.10
  -4   6   1   43.60    8.80
   6   4   1   27.80   13.70
  -4   6   1   53.19    9.80
  -4   6   1   36.10   11.90
   6   4   1   56.49   17.90
   4  -6   1   86.79   32.60
  -6  -4   1   60.29   20.60
   4  -6   1   34.50   10.10
   6   3  -1  111.59   27.20
  -3   6  -1  114.99   15.40
   6   3  -1  117.49   23.00
  -6  -3  -1   83.19   22.90
  -6  -3  -1   70.69   47.00
   3  -6  -1   75.19   22.40
  -3   6  -1   87.49    8.60
  -3   6  -1  112.39   18.80
   6   3  -1   89.29   20.50
   3  -6  -1   80.59   23.50
   6   3  -1  130.89   28.10
   3  -6  -1   88.29   24.90
   6   3  -1  111.19   64.89
  -6  -3  -1   51.29   15.90
   3  -6  -1  115.89   27.90
  -3   6  -1  120.09   13.50
   6   3  -1   69.29   18.10
  -6  -3  -1  110.09   26.70
  -6  -3  -1   98.79   21.00
   3  -6  -1  107.49   33.30
   6   3  -1  101.29   23.60
  -3   6  -1  111.79    9.50
   6   3   1   87.59   24.30
  -3   6   1  107.79   16.80
  -6  -3   1   81.69   19.80
  -3   6   1   91.29   12.40
  -3   6   1  122.69   13.20
  -6  -3   1  102.39   24.80
  -6  -3   1   87.39   25.60
   6   3   1   35.10   59.39
   6   3   1  116.09   23.30
   3  -6   1  106.39   33.80
  -3   6   1  122.29   18.90
   6   3   1   89.99   19.60
  -3   6   1  117.99   16.90
   6   3   1  131.39   28.50
   6   3   1  116.39   24.80
  -6  -3   1  121.99   61.79
   3  -6   1   90.59   25.80
   3  -6   1  131.49   31.60
   6   3   1   99.89   20.50
   3  -6   1   87.99   25.20
  -6  -3   1  112.39   21.90
   2  -6  -1   31.40   16.50
  -2   6  -1   21.40   10.00
  -2   6  -1   28.20    7.70
   2  -6  -1   45.20   19.20
  -6  -2  -1   41.90   14.10
  -6  -2  -1   23.60   13.80
   6   2  -1   16.90   41.60
   6   2  -1   38.80   16.60
  -6  -2  -1   12.80    8.50
  -2   6  -1   28.70    7.40
  -2   6  -1   26.70    8.20
  -2   6  -1   40.60   10.90
  -6  -2  -1   30.90   14.40
   6   2  -1   25.70   10.10
   2  -6  -1   28.60   14.80
  -2   6  -1   35.80   12.00
   6   2  -1   28.40   11.40
   2  -6  -1   36.90   16.00
   6   2  -1   27.80   10.70
   6   2  -1   14.80   10.40
   2  -6  -1   41.50   16.20
   6   2  -1   29.30   15.50
  -6  -2  -1  -19.50   55.89
   2  -6  -1   37.10    6.20
   2  -6   1   38.20   20.40
  -2   6   1   27.10    6.90
  -6  -2   1   56.39   17.20
   2  -6   1   23.30   14.40
  -2   6   1   38.30   10.00
   6   2   1   25.20   13.10
  -2   6   1   22.90   10.30
   6   2   1   28.90   11.50
  -6  -2   1   18.20   11.90
   6   2   1   38.50   17.40
  -6  -2   1   21.90   57.49
  -2   6   1   21.80    8.10
   2  -6   1    4.40   11.00
   6   2   1   35.80   12.70
  -6  -2   1    8.10    7.90
  -2   6   1   26.40    7.00
   2  -6   1   29.70   14.10
   2  -6   1   18.70   11.90
   6   2   1   61.29   53.89
  -2   6   1   18.50    7.00
   2  -6   1   34.80    6.70
   6   2   1   53.19   18.30
   6   2   1   41.80   14.50
  -6  -2   1   27.80   11.80
  -6  -1  -1  121.79   22.30
   6   1  -1  127.39   24.10
  -6  -1  -1  103.69   22.70
   6   1  -1  103.19   26.20
  -1   6  -1  146.99   23.40
  -1   6  -1  109.19   16.70
  -1   6  -1   97.49   16.90
  -6  -1  -1  124.09   22.40
  -6  -1  -1   89.89   55.99
  -1   6  -1  109.89   12.20
   6   1  -1  110.99   24.40
   1  -6  -1  129.49   30.50
   6   1  -1  112.19   25.20
   1  -6  -1  144.49   29.70
   1  -6  -1  138.69   30.30
   6   1  -1  121.59   59.69
   1  -6  -1   99.19   28.40
  -1   6  -1  108.49   18.50
   1  -6  -1  157.48   31.70
  -1   6  -1  105.69    9.90
  -6  -1  -1   93.59   23.80
   6   1   1  122.99   28.90
  -6  -1   1   99.29   14.10
  -6  -1   1  120.09   23.90
   1  -6   1  161.78   36.20
   6   1   1  119.09   26.50
  -6  -1   1  126.09   23.80
   6   1   1  142.29   24.70
  -1   6   1  105.19   19.30
  -6  -1   1   58.09   56.79
  -1   6   1  118.29   18.10
   1  -6   1   98.39   25.50
   6   1   1   94.29   20.30
  -6  -1   1  105.59   24.80
   1  -6   1   86.49   22.50
  -1   6   1  127.29   19.20
  -6  -1   1   65.59   17.30
   1  -6   1  109.39    8.90
   6   1   1   70.79   20.30
   1  -6   1  111.79   25.80
   1  -6   1  166.28   37.10
  -1   6   1   82.99   17.40
   6   1   1   17.00   51.59
   6   0  -1   49.99   14.80
   0   6  -1   44.40   13.10
   6   0  -1   43.40   14.80
   0  -6  -1   28.00   14.30
   6   0  -1   70.29   13.90
   6   0  -1   71.89   42.30
   6   0  -1   76.99   22.10
   0   6  -1   65.09    8.80
   0   6  -1   59.69   12.80
   0   6  -1   59.59   13.40
   0   6  -1   44.00    7.50
   0  -6  -1   63.69   22.30
   0  -6  -1   60.39   17.90
  -6   0  -1  -24.80   50.49
  -6   0  -1   32.10   13.70
   0  -6  -1   35.70   16.10
   6   0  -1   68.89   19.80
  -6   0  -1   43.30   14.00
   0   6  -1   66.99   16.80
  -6   0  -1   35.50   12.50
   0  -6  -1   49.00   18.50
  -6   0  -1   73.29   16.60
   6   0  -1   81.49   18.60
  -6   0  -1   46.30   13.60
   0  -6   1   60.09   22.10
   0  -6   1   49.99   20.00
   0   6   1   57.99   13.80
   6   0   1   10.40   37.70
   0  -6   1   56.29   22.60
  -6   0   1   64.99   16.90
  -6   0   1   50.69   14.50
  -6   0   1   46.10   13.40
   0   6   1   41.40   13.60
   0  -6   1   52.79   17.40
   0   6   1   55.09   15.60
   0  -6   1   60.79    7.60
   0  -6   1   47.10   20.00
   6   0   1   58.39   18.90
   6   0   1   72.39   20.50
   0   6   1   58.79   14.10
   6   0   1   62.19   16.60
  -6   0   1   48.20   13.10
  -6   0   1   73.49   20.50
  -6   0   1   62.79   56.49
   6   0   1   45.10   11.50
   6   0   1   43.70   13.80
   6   0   1   37.00   13.80
   6  -1  -1   98.69   21.00
   6  -1  -1  103.79   21.20
  -1  -6  -1   93.59   20.90
  -1  -6  -1   98.09   24.80
  -6   1  -1  110.99   21.50
   1   6  -1  122.59   16.20
  -1  -6  -1   75.29   26.00
  -6   1  -1   80.09   52.09
   6  -1  -1  109.19   26.40
   6  -1  -1  139.79   26.30
  -1  -6  -1  116.79   28.90
   6  -1  -1  120.19   20.70
  -6   1  -1   89.29   19.40
   1   6  -1  103.19   20.50
   1   6  -1   77.99   15.20
   6  -1  -1  155.08   55.19
  -6   1  -1   87.09   18.40
   6  -1  -1   96.49   15.10
  -1  -6  -1   85.09   22.70
  -6   1  -1  107.89   26.40
  -6   1  -1   88.99   22.00
  -1  -6  -1  116.79   10.70
   6  -1  -1  137.89   29.60
   1   6  -1  123.89   16.20
   1   6  -1   73.09   17.80
   6  -1  -1   70.09   26.00
   1   6  -1  104.09   20.00
   6  -1   1  102.19   22.20
  -6   1   1  100.09   20.10
   6  -1   1   85.89   22.20
  -1  -6   1   64.09   17.20
  -1  -6   1  124.89   17.80
  -1  -6   1   99.29   12.50
  -1  -6   1  102.09   25.10
  -1  -6   1  127.69   30.20
   1   6   1  109.49   21.20
  -6   1   1  219.08   55.19
   6  -1   1  117.69   20.00
   1   6   1  133.99   23.10
   6  -1   1   84.49   14.10
   1   6   1  102.39   14.00
  -1  -6   1   95.09   24.40
  -6   1   1   85.49   22.40
  -6   1   1  115.09   17.10
   6  -1   1   52.59   21.90
   6  -1   1  118.49   22.40
   6  -1   1  132.99   23.70
  -6   1   1  130.49   23.00
  -6   1   1  107.99   19.80
   1   6   1  165.98   22.50
   6  -1   1  170.88   59.29
   1   6   1  116.39   21.50
   6  -1   1   80.29   22.50
   1   6   1  105.89   14.00
  -1  -6   1   72.99   25.40
  -2  -6  -1   19.70    9.10
  -6   2  -1  131.19   53.89
   6  -2  -1   23.40    5.90
   6  -2  -1   20.40   12.90
   2   6  -1   15.80   10.40
   2   6  -1   29.90    6.10
   2   6  -1   35.70   10.60
   6  -2  -1   32.40   12.20
  -2  -6  -1   39.40   15.40
  -2  -6  -1   39.90   16.30
  -6   2  -1   20.00   10.10
   2   6  -1   20.50    9.40
  -2  -6  -1   16.70   15.60
  -2  -6  -1   11.40    5.10
  -2  -6  -1   33.60   17.30
   6  -2  -1    8.70    7.90
   6  -2  -1   33.30   18.90
   2   6  -1   24.50    6.00
  -2  -6  -1   39.70   28.60
  -6   2  -1   33.10   14.40
   6  -2  -1   32.30    6.60
  -6   2  -1   35.90   10.10
   6  -2  -1   67.79   50.79
   2   6  -1   20.80   10.20
  -6   2  -1   34.50   12.10
  -6   2  -1   23.00   10.00
  -2  -6  -1   36.20   27.90
   6  -2  -1   18.50   11.50
  -6   2  -1   14.60    8.40
   2   6   1   34.20   10.60
  -6   2   1    7.70    6.90
   6  -2   1   36.70    8.20
  -2  -6   1  -17.80   27.90
   2   6   1   17.30   10.10
   2   6   1   22.70   11.60
   2   6   1   24.50    7.90
   6  -2   1   14.40    9.20
   2   6   1   49.80   14.80
  -2  -6   1   45.10   20.20
  -6   2   1   49.60    9.50
   6  -2   1  -71.49   47.50
   6  -2   1   42.00   15.40
  -6   2   1   55.79   15.10
  -2  -6   1   16.00   27.40
  -2  -6   1    0.40    7.00
  -2  -6   1   18.50    6.20
  -2  -6   1   24.70    7.00
  -2  -6   1   38.00   14.20
   6  -2   1   43.50   21.00
   6  -2   1   13.70   10.00
  -6   2   1   52.09   10.00
   6  -2   1   39.50    7.20
   2   6   1   24.10    5.40
  -6   2   1    2.40   43.60
  -6   2   1   32.00   10.50
   6  -2   1   37.30   14.00
  -6   2   1   11.60    9.70
  -2  -6   1   17.50   12.60
   2   6   1   34.80    6.20
  -2  -6   1   17.30   10.40
  -6   2   1   18.50    8.70
   6  -2   1   27.40   13.70
  -6   3  -1  109.79   18.40
   3   6  -1  136.89   26.40
  -3  -6  -1   82.89   15.30
  -6   3  -1  116.09   21.20
   6  -3  -1  117.69   26.40
  -6   3  -1   98.69   26.80
  -3  -6  -1   74.59   16.30
  -6   3  -1   74.19   17.70
   6  -3  -1   82.29   17.40
   6  -3  -1   90.09   24.50
   3   6  -1  117.49   23.00
   3   6  -1   77.89   15.30
  -6   3  -1   95.59   19.30
   6  -3  -1   47.30   22.00
   6  -3  -1  155.28   27.70
   3   6  -1  104.99   12.40
  -3  -6  -1  148.99   35.40
   6  -3  -1   84.59   21.50
   3   6  -1   89.19   14.30
   3   6  -1   95.99   20.40
  -6   3  -1   84.29   21.30
  -3  -6  -1   71.39   27.30
   3   6  -1   96.09   21.60
   3   6  -1   74.39   15.80
  -3  -6   1   -2.10   44.70
   6  -3   1  105.69   23.20
   6  -3   1  104.19   22.70
   3   6   1   69.29   18.70
   3   6   1  142.69   23.80
   3   6   1   90.99   14.20
  -6   3   1  113.59   25.00
  -3  -6   1   76.99   23.20
   3   6   1   90.29   13.70
   6  -3   1   93.19   25.60
   6  -3   1   66.89   26.30
  -3  -6   1  113.59   20.50
  -3  -6   1  152.98   36.60
  -3  -6   1  106.19   17.20
  -6   3   1  105.89   20.00
   3   6   1  103.39   11.90
   6  -3   1   78.79   18.00
  -3  -6   1   63.39   25.70
   6  -3   1   94.89   19.50
  -6   3   1   98.89   17.40
   3   6   1  108.49   23.60
   3   6   1   88.49   18.80
   3   6   1   99.79   12.10
  -3  -6   1  100.49   17.10
  -6   3   1   63.69   16.30
  -6   3   1   93.29   19.30
   6  -3   1  112.89   23.90
   3   6   1   92.29   21.70
  -6   3   1   73.49   17.90
  -6   4  -1   39.00   13.50
  -4  -6  -1  102.59   31.10
  -4  -6  -1   46.20   19.90
  -6   4  -1   42.70   16.10
   6  -4  -1   52.99   14.90
  -4  -6  -1   74.99   51.79
   6  -4  -1   27.60   12.60
   4   6  -1   37.80   15.80
   6  -4  -1   52.89   14.60
   4   6  -1   47.40   11.70
  -6   4  -1   50.69   13.00
   4   6  -1   55.69   17.20
  -4  -6  -1   41.60   10.20
  -4  -6  -1   25.40   13.70
   4   6  -1   39.90    9.90
   6  -4  -1   24.50   10.80
   4   6  -1   37.00   14.50
   4   6  -1   43.40   10.30
  -6   4  -1   46.10   13.60
   6  -4  -1   78.19   21.90
  -6   4  -1   60.39   15.40
   4   6  -1   36.00   12.10
   4   6  -1   44.00   15.40
   6  -4  -1   14.10   18.20
  -4  -6   1   53.99   12.10
   6  -4   1   49.40   20.30
   4   6   1   71.69   17.20
  -6   4   1   52.09   14.20
   4   6   1   87.39   54.39
  -4  -6   1   65.79   15.10
   4   6   1   41.20   16.60
   4   6   1   24.10   14.10
  -6   4   1   50.89   14.00
  -6   4   1   18.00   11.90
  -6   4   1   48.50   12.40
   6  -4   1   43.50   13.60
   6  -4   1   93.29   25.80
  -6   4   1   52.39   14.40
   4   6   1   53.19   17.50
  -4  -6   1   -7.60   50.49
   6  -4   1   54.19   25.60
   6  -4   1   46.50   18.80
  -4  -6   1   41.50   19.30
  -4  -6   1   50.89   20.70
   4   6   1   47.40   11.40
   4   6   1   19.50   12.00
   6  -4   1   66.19   15.80
   4   6   1   36.50    8.80
  -4  -6   1   52.99   16.00
   4   6   1   35.40    9.90
   6  -4   1   29.10   11.60
   5   6  -1   32.30   13.30
  -6   5  -1   34.90   15.00
  -6   5  -1   25.90   11.00
   5   6  -1   48.00   18.30
  -6   5  -1   14.90    8.40
   5   6  -1    9.70    8.80
   6  -5  -1   54.99   15.70
   6  -5  -1   72.39   31.70
  -5  -6  -1   24.70   17.20
   5   6  -1    6.50    7.40
  -6   5  -1   47.80   12.40
   5   6  -1   31.50   13.30
  -5  -6  -1   39.20   13.90
  -5  -6  -1   -1.70   62.29
  -5  -6  -1   31.70   19.60
   5   6  -1   19.40   12.20
  -5  -6  -1   42.90   20.60
   6  -5  -1   57.19   21.70
   5   6  -1   23.70    9.10
   5   6   1   17.00    9.60
  -6   5   1   31.20   11.60
   6  -5   1   34.10   18.30
   5   6   1   24.40   14.50
   5   6   1   18.70   10.50
  -5  -6   1   -1.20    9.30
  -5  -6   1  113.79   85.69
   6  -5   1   18.40    9.00
  -6   5   1   27.20   11.10
   6  -5   1   26.10   19.50
  -6   5   1   46.60   12.50
  -5  -6   1   34.80   13.80
   5   6   1   23.00   12.60
  -6   5   1   34.40   10.40
  -5  -6   1   14.30   11.80
   5   6   1    9.40    6.90
  -5  -6   1   61.59   25.20
  -6  -6  -1   99.69   32.00
   6  -6  -1  133.29   34.10
  -6   6  -1  151.88   29.40
   6   6  -1  128.59   27.70
  -6   6  -1  158.48   23.10
  -6  -6  -1   80.79   26.00
  -6  -6  -1  149.59   28.30
   6   6  -1  108.69   22.80
  -6  -6  -1  163.98   42.10
  -6   6  -1  145.79   20.10
   6   6  -1  107.99   24.20
   6   6  -1  125.49   31.50
   6   6  -1  134.69   30.90
   6  -6  -1  104.79   36.80
   6   6  -1  116.99   22.00
  -6   6  -1   97.49   19.90
   6   6  -1  136.29   29.60
   6  -6   1  158.68   36.40
   6   6   1  126.79   27.70
   6   6   1  109.59   26.00
  -6  -6   1  114.49   30.90
  -6   6   1  149.69   29.60
  -6  -6   1  120.89   24.10
  -6   6   1  138.69   21.80
   6   6   1  102.29   27.60
  -6   6   1  142.09   20.00
  -6  -6   1  201.78   44.80
  -6  -6   1  132.99   37.20
   6   6   1  127.09   23.20
   6  -6   1  133.59   39.40
   6   6   1  103.19   21.60
   6   6   1  122.49   30.40
  -6   6   1  136.89   22.90
   6  -7  -1   31.70   18.10
  -6   7  -1    9.90    8.80
  -7  -6  -1   20.00   15.00
   7   6  -1   19.50   14.10
   7   6  -1   16.10    9.70
   7   6  -1   52.89   22.50
   7   6  -1   19.10   11.20
  -7  -6  -1   16.70    9.80
   7   6  -1   38.00   16.40
   6  -7  -1   32.70   21.10
  -6   7  -1   27.10    9.10
  -7  -6  -1   13.30   12.00
   7   6  -1   31.30   15.20
  -7  -6  -1   37.30   21.60
  -7  -6   1   -2.90    4.50
  -6   7   1   17.50   11.00
   7   6   1   11.70    8.30
   6  -7   1   26.60   17.80
   7   6   1   34.30   15.20
  -7  -6   1   22.70   16.60
  -6   7   1   10.20    5.90
   6  -7   1   18.00   19.30
   7   6   1   50.69   20.20
  -7  -6   1   30.80   20.30
   7   6   1   21.20   12.50
   7   6   1    7.10    7.20
  -7  -6   1   16.70   16.90
  -5   7  -1   35.50    8.50
  -7  -5  -1   38.80   14.90
  -5   7  -1   26.40   10.20
   7   5  -1   34.60   13.30
   7   5  -1   31.40   15.90
  -7  -5  -1   33.20   18.50
   5  -7  -1   45.70   24.60
  -5   7  -1   55.49   16.60
   7   5  -1   42.60   16.50
   7   5  -1   79.19   25.90
  -7  -5  -1   30.10   17.80
  -7  -5  -1   30.40   14.10
   7   5  -1   12.50    8.30
   5  -7  -1   50.69   19.70
   5  -7  -1   88.29   26.70
   7   5  -1   48.00   18.40
   5  -7   1   37.70   21.30
  -7  -5   1   37.40   14.80
  -7  -5   1   23.70   16.50
   7   5   1   29.60   13.60
  -7  -5   1   23.40   15.40
  -5   7   1   35.10    8.50
  -5   7   1   35.00   11.90
   5  -7   1   40.20   19.20
  -7  -5   1   38.90   17.30
   7   5   1   62.79   23.70
   7   5   1   36.20   14.60
  -5   7   1   34.70   12.50
   5  -7   1   37.00   16.90
   7   5   1   31.90   16.10
   7   5   1   34.30   15.80
   7   5   1   26.30   11.20
  -5   7   1   37.10    8.40
  -4   7  -1    8.10    6.30
  -7  -4  -1   28.40   17.10
   7   4  -1   -1.90    4.20
   7   4  -1   -0.50    5.80
  -7  -4  -1    2.90    8.70
   4  -7  -1    3.00    6.60
  -4   7  -1    6.30    6.50
   7   4  -1   -3.50    3.40
   4  -7  -1   19.60   17.40
  -7  -4  -1   22.70   13.60
   7   4  -1   21.90   13.70
   7   4  -1   11.10    8.90
  -7  -4  -1    6.30    7.90
   7   4  -1   -2.90    6.00
  -7  -4  -1   -2.10    4.60
   4  -7  -1   -2.00    4.90
   7   4   1   18.70   11.30
   4  -7   1    0.20    5.50
   7   4   1    4.00    7.70
  -7  -4   1   -2.40    3.30
   7   4   1   26.30   16.40
  -7  -4   1    4.70    6.10
   7   4   1   -7.10    3.80
   4  -7   1   44.00   24.20
  -4   7   1    3.00    3.40
  -7  -4   1   14.30   12.30
  -4   7   1    3.20    5.20
  -7  -4   1    8.10    8.30
   4  -7   1    6.60   11.20
   7   4   1   -2.50    5.00
  -7  -4   1   13.40   13.00
   7   4   1   12.40    8.30
   3  -7  -1   23.50   19.50
   7   3  -1   15.00   11.30
  -7  -3  -1   18.50   12.80
  -3   7  -1   10.60    5.70
   7   3  -1   11.10    8.10
  -3   7  -1    4.70    5.00
  -7  -3  -1   17.50   10.30
  -3   7  -1   13.10    5.70
   7   3  -1   19.30   14.40
  -3   7  -1   12.20    7.20
   3  -7  -1   38.40   16.70
   3  -7  -1    9.10    9.30
   7   3  -1    9.70    8.00
   3  -7  -1   16.20   11.00
  -7  -3  -1   28.90   12.40
  -7  -3  -1  -18.90   79.79
   3  -7  -1   46.30   20.90
   7   3  -1   13.90   10.20
  -3   7  -1   16.30    7.80
   7   3  -1  -85.99   79.29
  -7  -3   1   27.70   80.59
   3  -7   1    8.10   12.10
   3  -7   1   19.70   16.60
   3  -7   1    1.20    7.50
  -7  -3   1   27.70   12.10
   7   3   1   10.20   81.49
  -3   7   1   18.70    7.10
  -3   7   1   24.30   11.00
  -3   7   1   14.80    6.50
  -7  -3   1   10.80    9.10
   7   3   1   10.10    9.90
   7   3   1   34.80   14.40
  -3   7   1   10.00    6.30
   7   3   1   15.30    9.10
   7   3   1   24.60   14.20
   3  -7   1   14.50   12.50
  -7  -3   1    9.10   10.90
   7   3   1   39.20   18.70
   7   2  -1   18.90   10.80
  -7  -2  -1   12.70   10.30
  -7  -2  -1   14.50   12.10
   2  -7  -1   16.30   14.30
   7   2  -1   29.50   12.70
  -7  -2  -1   50.19   57.39
  -2   7  -1    8.10    5.00
   2  -7  -1    8.80   12.00
   2  -7  -1    2.00    8.10
   7   2  -1  -62.59   69.59
   7   2  -1    2.10    8.30
  -2   7  -1   13.00    6.50
  -2   7  -1   19.30   10.30
   7   2  -1   17.70   12.10
  -2   7  -1   14.60    6.50
  -2   7  -1   18.50    9.40
   2  -7  -1   41.00   19.50
   2  -7  -1    8.60    9.00
   7   2  -1   11.10    9.50
   7   2  -1   18.30    9.80
   2  -7   1    4.10   12.90
   2  -7   1   23.40   14.30
  -2   7   1   19.80    8.80
   7   2   1   15.70    9.70
  -2   7   1   17.60    6.00
   7   2   1   18.80   12.70
   7   2   1   27.60   11.40
  -7  -2   1  -41.00   70.89
   2  -7   1   14.00   14.20
  -7  -2   1   47.60   19.40
  -7  -2   1   22.90   10.70
  -2   7   1   18.50    9.10
   7   2   1 -136.49   67.69
   2  -7   1    6.10   10.80
   7   2   1   22.30   12.20
   7   2   1    4.60    7.00
   7   2   1   19.20   15.10
  -2   7   1   15.70    7.00
  -7  -2   1   50.09   19.40
  -2   7   1   18.90    7.60
   7   1  -1    3.40    8.60
  -1   7  -1   10.00    7.20
   1  -7  -1   17.70   14.50
   7   1  -1  -36.80   67.89
   1  -7  -1    9.90    9.50
   7   1  -1    2.80    6.30
   7   1  -1   17.10   11.20
  -1   7  -1    3.30    2.90
  -1   7  -1   10.30    4.10
  -1   7  -1    7.20    7.20
  -1   7  -1   -1.80    4.20
   7   1  -1   21.70   14.20
  -7  -1  -1   18.30    9.90
   1  -7  -1    7.00    9.80
  -7  -1  -1   33.80   70.49
   1  -7  -1    4.60   11.10
   1  -7  -1    0.70    7.80
  -7  -1  -1   25.70   12.00
   7   1  -1    3.60    6.30
  -1   7  -1    9.70    5.30
  -7  -1  -1   15.20   11.00
   7   1   1  -34.70   66.19
  -1   7   1   19.60    9.70
   7   1   1    6.10    6.80
   7   1   1    8.30    8.30
  -7  -1   1   56.29   52.29
  -7  -1   1   -1.30    5.80
   1  -7   1   27.30   15.10
  -7  -1   1   14.50    9.10
   1  -7   1   -0.50    7.40
  -1   7   1   14.80    8.20
   7   1   1    4.10    8.40
  -1   7   1   13.00    6.90
   1  -7   1    7.50    9.30
  -1   7   1    9.40    6.20
   7   1   1    6.50    9.60
   1  -7   1   11.40    2.60
   1  -7   1    7.20   12.20
  -7  -1   1   10.10    9.30
   1  -7   1   22.00   14.30
   0   7  -1   13.30    8.80
   7   0  -1   -0.40    9.20
  -7   0  -1   11.10    9.10
   0   7  -1    1.60    3.40
   0   7  -1    5.50    3.50
  -7   0  -1    9.80    8.90
   0  -7  -1    4.30    9.90
   0   7  -1    2.40    4.60
   0  -7  -1   16.90   13.00
   7   0  -1    3.00    4.90
   0  -7  -1   10.60   12.00
   0   7  -1    6.80    3.80
  -7   0  -1   -2.00    5.60
   0  -7  -1    7.50    9.40
  -7   0  -1    3.00    5.40
   7   0  -1   15.30   15.20
   7   0  -1    6.80    8.20
   7   0  -1   -2.40    5.70
   7   0  -1   -5.60    4.80
   0  -7  -1   -6.50    5.80
  -7   0  -1   -0.50   11.20
  -7   0  -1  162.08   70.59
   7   0  -1   46.90   68.49
   0   7  -1    3.40    6.30
  -7   0   1   24.00   11.90
   0   7   1    2.60    4.50
  -7   0   1  -70.39   46.30
   0  -7   1   11.60    9.20
   7   0   1   12.50   12.20
   7   0   1   16.30   10.10
   0  -7   1   13.70   12.20
   0  -7   1   -4.80    4.40
  -7   0   1    5.20    7.40
   7   0   1    3.70   10.80
   7   0   1   -7.10    4.80
   7   0   1    9.70    6.20
   7   0   1   -0.10    6.40
   0   7   1    2.90    2.70
   0  -7   1   -4.20    5.80
   0   7   1    6.80    2.90
   7   0   1  -90.29   62.39
   0   7   1    3.80    5.60
   0  -7   1   10.10    9.80
   0   7   1    0.10    4.80
   7  -1  -1   -0.40   48.90
  -1  -7  -1    0.30    6.40
   1   7  -1   10.70    5.60
   7  -1  -1    8.60    5.20
   1   7  -1    5.00    6.40
   7  -1  -1   11.70    7.70
  -1  -7  -1    2.40    7.40
   1   7  -1    8.40    7.40
   7  -1  -1   14.20   17.70
  -1  -7  -1    3.30   13.00
   1   7  -1    7.40    7.10
  -7   1  -1   13.90    9.10
   1   7  -1    6.80    5.80
  -1  -7  -1    8.10    9.60
   7  -1  -1    0.60    6.90
   7  -1  -1   26.30   13.40
  -7   1  -1   -3.90    5.70
  -7   1  -1    4.60    4.90
   7  -1  -1   -1.40    6.00
  -7   1  -1   -0.40    6.00
  -1  -7  -1   -1.50    5.50
   7  -1  -1   15.50   10.30
  -7   1  -1   10.30   64.19
  -1  -7  -1    6.50    3.20
   7  -1  -1   11.50    8.70
   1   7   1    5.10    6.90
  -7   1   1   12.30    7.70
  -7   1   1   14.20    9.40
   7  -1   1   15.10    7.50
   1   7   1    0.30    6.40
  -1  -7   1   20.20   13.30
   7  -1   1    8.80    4.90
  -7   1   1    8.60   13.20
   1   7   1    9.00    5.30
   1   7   1    2.50    4.40
  -1  -7   1   13.60   13.70
  -1  -7   1    2.20    8.10
  -1  -7   1    8.10    3.60
   7  -1   1    9.30    7.60
   7  -1   1   11.90    9.00
  -1  -7   1   17.80   13.20
   7  -1   1   -0.80   14.60
   7  -1   1   -3.80    3.20
   1   7   1    5.40    6.30
   7  -1   1  112.49   68.99
   7  -1   1   17.40   11.00
   7  -1   1    3.00    9.50
  -7   1   1   91.29   67.99
  -7   1   1    5.40    4.40
   2   7  -1    1.20    6.00
  -2  -7  -1   11.00    9.10
  -2  -7  -1   27.30   14.20
   7  -2  -1    7.30    9.30
  -7   2  -1   20.00    7.30
  -7   2  -1   14.20   11.10
  -2  -7  -1   -3.50    5.90
   7  -2  -1   16.10   14.30
   2   7  -1   12.20    8.30
   7  -2  -1   17.70    9.50
   2   7  -1   12.70    6.50
   7  -2  -1   12.30   12.20
   7  -2  -1   19.30   12.30
   7  -2  -1   32.30   14.00
   2   7  -1   13.90    9.50
  -2  -7  -1   27.80   26.50
  -7   2  -1   28.10   10.80
  -2  -7  -1   16.60   12.70
  -2  -7  -1   11.40   11.70
   2   7  -1    3.80    6.00
   7  -2  -1    5.40    7.50
  -7   2  -1   20.50   10.20
   7  -2   1   26.50   15.20
   7  -2   1   15.20    9.70
  -7   2   1   19.20    5.20
   2   7   1   13.60    9.40
  -2  -7   1    2.20    3.30
  -7   2   1   48.00   26.40
  -2  -7   1   21.40   16.90
   2   7   1   11.40    9.20
  -2  -7   1   14.60   10.30
  -7   2   1   -4.50    5.80
   7  -2   1   35.50   16.60
   2   7   1   14.80    8.00
  -7   2   1   15.10    8.30
   7  -2   1   17.10    9.70
   7  -2   1    9.00   12.80
  -7   2   1   13.20    8.90
   2   7   1    7.90    5.30
   7  -2   1    3.90    6.50
  -2  -7   1   16.80   13.20
  -2  -7   1   15.30   10.40
   7  -2   1   13.40    9.90
   2   7   1   22.00   11.20
  -2  -7   1    7.60   11.60
   3   7  -1   30.50   12.20
   3   7  -1   31.80   13.50
   7  -3  -1   17.80   11.10
  -3  -7  -1  -38.20   40.80
  -3  -7  -1   12.60    9.50
   7  -3  -1   12.80   10.40
  -7   3  -1    6.40    7.10
  -3  -7  -1    3.20   13.10
  -3  -7  -1   16.60   13.70
   7  -3  -1   32.60   16.40
   7  -3  -1   28.20   11.50
   3   7  -1   18.60    8.80
   3   7  -1    9.40    5.70
   3   7  -1   20.00    9.70
   3   7  -1   20.30    6.00
  -7   3  -1   22.40    9.40
  -7   3  -1   17.50   10.00
  -3  -7  -1   42.50   21.20
   7  -3  -1   30.40   12.90
   7  -3  -1   16.90   16.40
   3   7  -1    2.80    7.30
   3   7   1   16.60    9.40
  -7   3   1   20.60   10.20
   7  -3   1    1.30    6.00
   7  -3   1    2.40    8.80
   7  -3   1    9.50    9.20
   3   7   1   11.00    9.70
  -3  -7   1   29.10   44.90
   7  -3   1   29.40   12.30
   7  -3   1   21.30   14.20
   3   7   1   13.70    4.80
  -3  -7   1   -3.70    6.60
  -3  -7   1   17.10    9.00
   7  -3   1   13.20    9.00
   3   7   1   21.30   11.80
  -7   3   1   27.80   12.80
  -3  -7   1    1.10    9.10
  -3  -7   1   22.50   15.30
   3   7   1   23.20   12.50
   3   7   1   16.90    5.90
  -7   3   1   17.50    8.40
   7  -3   1   15.60   10.60
  -3  -7   1    6.10    6.60
  -4  -7  -1   10.80   11.90
  -7   4  -1    9.20    8.00
   4   7  -1   12.20    6.10
   7  -4  -1    7.60    8.40
   7  -4  -1    7.10    8.90
   7  -4  -1    8.70    7.20
   4   7  -1    8.00    8.60
  -4  -7  -1    3.70   10.30
   4   7  -1    8.80    5.80
   4   7  -1    3.90    6.30
  -4  -7  -1    8.90    5.70
  -4  -7  -1  108.89   62.69
  -7   4  -1    2.50    6.20
   4   7  -1    5.10    8.20
  -7   4  -1   -1.30    3.90
   4   7  -1    8.40    4.10
   4   7  -1   14.70   11.30
  -7   4  -1   -5.90    4.40
   7  -4  -1    5.90    7.20
   7  -4  -1    2.70    9.50
   7  -4   1    6.10    9.40
   4   7   1   -2.10    4.90
   7  -4   1   -6.60    4.40
  -4  -7   1    6.80    9.10
   7  -4   1   15.80    9.80
   7  -4   1   14.00    7.60
  -7   4   1    6.10    7.60
   7  -4   1   19.10   10.40
  -4  -7   1   -0.50    6.30
   7  -4   1    7.80   12.90
   4   7   1    8.30    5.70
  -4  -7   1   -0.80   62.69
   4   7   1   -4.80    3.50
  -7   4   1   19.90    9.60
  -7   4   1   13.50    6.70
  -4  -7   1   -4.70    5.20
  -7   4   1   13.00   11.90
   4   7   1    7.50    3.80
   4   7   1   22.70   13.60
   4   7   1   15.50    6.20
   4   7   1    3.80    7.50
  -4  -7   1   13.80    6.90
   4   7   1   10.60    8.50
   7  -5  -1   23.90   10.60
   7  -5  -1   74.49   24.00
   7  -5  -1   32.50   12.40
  -5  -7  -1   32.20   17.70
  -5  -7  -1   66.89   30.10
   5   7  -1   37.40   13.90
  -7   5  -1   41.00   12.80
   7  -5  -1    7.60   15.10
  -7   5  -1   38.50   12.90
   5   7  -1   25.20   12.80
   5   7  -1   57.99   14.30
  -5  -7  -1   66.09   28.50
   5   7  -1   56.59   19.70
  -7   5  -1   37.40   15.50
  -7   5  -1   50.99   14.60
   5   7  -1   67.69   21.50
   5   7  -1   33.20    9.20
   5   7  -1   36.00   15.60
  -5  -7   1   29.20   17.20
   5   7   1   28.50   14.20
  -7   5   1   22.10    9.80
   5   7   1   25.10   13.80
  -5  -7   1   34.70   17.80
  -5  -7   1   44.50   24.10
   7  -5   1   41.00   15.50
   5   7   1   23.30   10.10
   5   7   1   55.19   16.30
   7  -5   1   22.50   19.70
   5   7   1   58.59   19.90
   5   7   1   47.70   18.30
  -7   5   1   43.70   13.80
  -7   5   1   22.20    8.10
  -7   5   1   34.60   16.70
   5   7   1   25.20    8.20
   7  -5   1   22.50   10.80
   7  -5   1   16.70   10.90
   6   7  -1    5.90    9.90
  -6  -7  -1   12.60   12.00
  -7   6  -1   39.10   13.00
  -7   6  -1   19.60    9.30
  -6  -7  -1   64.69   28.50
  -7   6  -1    8.10   11.10
   6   7  -1   31.90   13.90
   7  -6  -1   40.60   17.70
   7  -6  -1   21.00   19.90
   6   7  -1   49.40   21.10
   6   7  -1   19.10    9.50
  -6  -7  -1   34.40   19.00
   6   7  -1   25.20   10.80
   6   7  -1   15.40   10.90
   6   7   1   18.40   11.40
   6   7   1   11.10   12.20
  -6  -7   1   42.00   25.40
   7  -6   1    8.60   14.80
  -6  -7   1   25.20   20.40
   7  -6   1   10.00   10.90
  -6  -7   1   27.30   20.80
   6   7   1   27.90   17.10
  -7   6   1   11.80   10.10
   6   7   1   25.90   15.50
  -7   6   1   15.30    8.50
  -7   6   1   17.80    8.90
   6   7   1   12.00    9.50
   6   7   1   35.10   12.40
   6   7   1   21.90    9.80
  -4   8  -1   27.70   10.90
   8   4  -1   32.20   16.60
   8   4  -1   76.19   22.10
  -8  -4  -1   32.30   16.10
  -8  -4  -1   56.39   22.90
  -4   8  -1   48.80   16.90
   4  -8  -1   26.50   20.50
   8   4  -1   27.60   17.30
   8   4  -1   32.50   14.50
  -8  -4  -1   50.59   17.70
  -8  -4   1   42.50   21.50
   8   4   1   36.30   14.70
   4  -8   1   27.80   21.20
   8   4   1   49.30   17.40
  -4   8   1   34.40   16.10
  -4   8   1   60.09   17.50
  -8  -4   1   23.20   13.40
   8   4   1   28.30   18.60
   8   4   1   24.20   15.70
  -8  -4   1   48.90   18.60
   8   3  -1    5.70    7.80
   3  -8  -1   17.10   13.30
  -3   8  -1    6.10    7.20
   8   3  -1    0.20    9.00
   3  -8  -1    8.30   12.50
   8   3  -1    7.70   10.40
  -8  -3  -1    6.00    8.70
  -8  -3  -1    9.40    9.90
   8   3  -1    1.10    6.00
   8   3  -1    2.30    5.80
   3  -8  -1   14.50   12.80
  -8  -3  -1   -2.40    5.60
   8   3  -1   18.20   12.40
  -8  -3  -1   17.00   13.10
  -3   8  -1    6.30    5.60
   3  -8  -1    0.70    8.10
   3  -8  -1    0.10    5.90
   3  -8   1   14.60   12.60
  -8  -3   1    7.10    8.90
   8   3   1    8.10    7.70
   3  -8   1    5.50    9.00
  -8  -3   1   21.80   14.30
   8   3   1   -2.70    4.10
  -8  -3   1    5.30    8.40
   8   3   1   12.00    9.60
  -3   8   1   14.90    7.90
  -8  -3   1    1.80    5.60
   3  -8   1    4.00   10.40
  -3   8   1    9.80    9.20
   8   3   1    5.20    7.20
   8   3   1    1.20    4.00
   3  -8   1   23.60   17.80
   8   3   1    1.00   10.40
  -8  -2  -1  152.58   36.30
  -2   8  -1  165.98   28.00
  -8  -2  -1  138.49   29.90
   8   2  -1  149.69   28.80
   2  -8  -1  119.99   31.20
   8   2  -1  224.88   40.80
   8   2  -1  177.78   33.50
   2  -8  -1  227.28   45.30
  -2   8  -1  193.58   23.70
  -8  -2  -1  182.98   32.80
  -2   8  -1  205.98   29.90
  -8  -2  -1  151.58   32.70
   8   2  -1  105.09   30.10
   2  -8  -1  237.68   52.69
   8   2  -1   93.79   27.20
   2  -8  -1  167.28   40.50
   2  -8  -1  156.48   40.60
  -8  -2   1  181.28   33.40
   2  -8   1  146.29   41.20
  -8  -2   1  211.48   37.10
  -2   8   1  171.38   27.10
   8   2   1  180.38   31.20
  -2   8   1  168.88   28.50
   2  -8   1  111.79   33.90
   8   2   1  193.88   38.80
   8   2   1  150.58   35.60
  -8  -2   1  140.19   28.80
   2  -8   1  235.48   45.70
   8   2   1  121.49   26.90
   2  -8   1  184.68   40.50
   2  -8   1  123.79   30.20
   8   2   1  170.48   35.80
  -8  -2   1  124.79   33.00
  -2   8   1  156.28   23.40
   8   1  -1   29.70   12.10
   8   1  -1   11.80   10.90
   8   1  -1    1.90    9.20
  -8  -1  -1   29.00   13.70
   1  -8  -1   34.90   19.00
  -8  -1  -1    4.80    9.70
  -8  -1  -1   25.30   11.90
  -1   8  -1   22.90   14.00
   1  -8  -1    8.00   11.10
   1  -8  -1   23.50   17.00
   8   1  -1   36.50   15.20
  -1   8  -1   42.50   12.50
  -1   8  -1   38.90   13.90
  -8  -1  -1 -105.09   75.19
  -1   8  -1   36.60   14.60
   8   1  -1   38.30   96.49
   8   1  -1   47.60   16.50
   8   1  -1   17.50   13.40
   1  -8  -1   36.20   18.20
   8   1  -1   31.90   18.40
   1  -8  -1   26.00   15.10
  -8  -1  -1   31.20   13.50
   8   1   1   29.40   13.50
  -1   8   1   42.80   12.80
  -8  -1   1  -61.99   89.69
   1  -8   1    9.20   11.40
   8   1   1   11.70   11.40
  -8  -1   1   31.40   15.10
   8   1   1   23.30   12.30
  -8  -1   1    9.30    7.90
  -1   8   1   29.10   10.70
   1  -8   1   12.90   14.30
  -1   8   1   17.60    8.30
  -8  -1   1   12.60   12.30
   1  -8   1   57.19   23.60
   1  -8   1   34.20   19.80
  -1   8   1   16.50    9.20
  -8  -1   1    3.80    8.50
   8   1   1   24.00   14.70
   8   1   1   22.40   10.40
   1  -8   1   47.20   24.60
   8   1   1   38.90   21.10
   8   1   1  121.09   96.59
   0  -8  -1   71.99   25.10
   8   0  -1  114.59   97.99
   0   8  -1   89.99   19.20
   0  -8  -1   67.09   26.40
  -8   0  -1   62.79   19.10
   8   0  -1   89.19   22.00
  -8   0  -1   81.19   25.10
   0   8  -1   98.79   23.00
   0  -8  -1   88.29   28.10
   8   0  -1  105.59   24.60
   8   0  -1   70.89   25.80
   0  -8  -1   71.69   26.90
   0  -8  -1   84.79   23.40
   8   0  -1   87.49   28.50
   8   0  -1  111.79   20.10
   0   8  -1   73.29   18.00
  -8   0  -1   30.50   13.70
  -8   0  -1   31.70   74.29
   8   0  -1   62.69   26.30
   0   8  -1   74.89   16.20
   8   0  -1   30.10   15.80
  -8   0  -1   67.29   17.60
   8   0   1  161.08   96.89
   0  -8   1  102.49   29.70
  -8   0   1   61.59   18.30
   8   0   1   53.69   21.10
   0   8   1   93.59   19.00
   0   8   1   75.39   17.40
   0   8   1   97.39   22.40
   0  -8   1   34.80   19.60
  -8   0   1   49.70   69.69
   0  -8   1   78.29   26.80
   0  -8   1   34.10   17.00
   0  -8   1  118.79   35.70
  -8   0   1   70.79   24.40
   8   0   1   58.39   19.20
   8   0   1   65.49   21.20
   0   8   1   74.09   18.20
   8   0   1   46.90   21.90
   8   0   1   61.99   23.10
   8   0   1   58.59   14.20
  -8   0   1   98.79   25.90
  -8   0   1   90.59   22.80
  -8   1  -1   23.40   12.30
   8  -1  -1   33.80   16.20
  -8   1  -1   16.00   13.00
  -1  -8  -1   18.90   16.40
   8  -1  -1   17.10    7.30
   1   8  -1   30.80   13.40
   1   8  -1   16.90    9.60
   8  -1  -1   26.30   15.90
  -8   1  -1   22.80   11.10
  -8   1  -1   26.20   12.10
   8  -1  -1   13.90    9.80
   1   8  -1   17.70   10.30
  -1  -8  -1   10.10    9.00
  -1  -8  -1   10.40   10.80
  -1  -8  -1   45.90   23.70
   1   8  -1    5.70    4.80
  -1  -8  -1   35.30   17.80
   8  -1  -1   26.00   16.20
   8  -1   1   24.80   11.20
  -8   1   1   12.70   11.00
   1   8   1   19.60   10.20
  -8   1   1   17.20   12.10
   8  -1   1   17.40   13.60
   8  -1   1   19.70   12.60
   1   8   1   37.90   16.80
  -1  -8   1   23.50   17.10
  -1  -8   1   23.30   14.20
  -1  -8   1   67.29   29.80
   8  -1   1    4.00    9.30
  -8   1   1   19.00   13.60
  -1  -8   1    9.50    9.30
   8  -1   1   25.80   13.00
   8  -1   1   27.60    9.10
   1   8   1   36.80   13.60
   8  -1   1   17.90   17.20
  -1  -8   1   34.10   14.60
  -8   2  -1  181.28   38.60
  -8   2  -1  154.98   29.40
   8  -2  -1  142.99   26.90
  -2  -8  -1  154.78   33.00
   8  -2  -1  162.48   32.50
  -2  -8  -1  170.18   32.20
   2   8  -1  182.38   25.10
   2   8  -1  142.59   27.90
  -2  -8  -1  145.79   38.60
  -2  -8  -1  190.68   48.10
   8  -2  -1  118.09   30.40
   2   8  -1  210.38   33.90
  -8   2  -1  152.88   27.10
  -8   2  -1  133.89   27.10
   8  -2  -1  195.08   39.30
  -2  -8  -1  121.49   33.60
   8  -2  -1   60.09   26.30
   2   8  -1  128.39   27.70
   8  -2   1  156.38   34.80
   2   8   1  152.18   30.30
  -2  -8   1  165.68   33.60
  -8   2   1  224.08   32.60
   2   8   1  144.99   28.80
   8  -2   1  212.18   35.50
   2   8   1  155.58   29.40
  -8   2   1  157.68   30.20
  -2  -8   1  164.78   31.20
   8  -2   1  150.88   35.00
   8  -2   1  128.49   27.50
  -8   2   1  173.68   37.40
   8  -2   1  220.58   53.09
   8  -2   1  196.38   31.00
  -2  -8   1  181.78   47.50
  -2  -8   1  188.98   44.40
  -2  -8   1  213.88   44.30
   8  -2   1  174.38   35.90
  -8   2   1  142.89   27.80
   3   8  -1    9.20    8.50
   8  -3  -1    5.40    8.00
   8  -3  -1   16.60   12.70
  -3  -8  -1    0.40    8.40
  -8   3  -1   11.60   10.20
  -8   3  -1    8.60    7.10
   8  -3  -1    2.70    5.90
  -8   3  -1   -0.50    6.00
  -3  -8  -1    8.80   11.10
  -8   3  -1    4.70    6.40
   8  -3  -1    6.70    7.60
  -3  -8  -1    5.40    7.30
   3   8  -1   12.80   10.10
   3   8  -1    2.00    7.40
  -3  -8  -1    9.60   10.50
   8  -3  -1    5.80    8.50
   8  -3  -1   11.30   16.20
   3   8  -1    6.40   10.10
  -8   3   1   13.90   10.50
  -8   3   1    5.00    5.80
  -8   3   1   12.20   11.30
   3   8   1    6.90    6.50
  -8   3   1   19.60   10.80
  -3  -8   1    2.40    9.20
   3   8   1    5.40    9.80
   8  -3   1    2.60    5.90
  -3  -8   1   31.30   20.90
   8  -3   1    8.90   15.10
   8  -3   1   -0.80    5.00
   3   8   1   -3.50    4.30
  -3  -8   1   15.20   13.00
  -3  -8   1    2.80    6.60
   8  -3   1    9.50    9.30
   8  -3   1   10.00    8.50
   3   8   1    1.40    4.30
   8  -3   1   -2.50    2.90
   4   8  -1   52.99   19.90
   8  -4  -1   35.60   14.90
   4   8  -1   23.40   13.20
   4   8  -1   46.50   17.40
   4   8  -1   41.60   15.50
  -8   4  -1   13.90   11.50
   8  -4  -1   24.90   12.80
  -8   4  -1   37.80   13.00
   4   8  -1   37.80    9.50
  -4  -8  -1   32.30   22.00
   8  -4  -1   60.09   19.50
  -8   4  -1   40.00   14.90
   8  -4  -1   25.50   17.90
   4   8   1   49.00   17.00
   4   8   1   31.10   14.20
   4   8   1   32.40   15.20
   8  -4   1   54.99   20.10
   4   8   1   30.30    8.10
   8  -4   1   63.89   19.20
   4   8   1   31.80   15.40
   4   8   1   54.09   19.00
  -8   4   1   22.70   10.70
   8  -4   1   50.29   17.90
  -4  -8   1  105.09   41.20
  -8   4   1   53.89   22.00
  -8   4   1   41.50   15.20
   8  -4   1   28.70   22.60
   8  -4   1   25.20   12.60
  -4  -8   1    4.80   10.80
  -9  -2  -1   31.00   17.80
  -2   9  -1   30.50   13.00
  -9  -2  -1   17.20   11.70
   9   2  -1   11.60   10.30
   9   2  -1   11.10    9.10
   9   2  -1   28.00   12.70
   2  -9  -1   41.50   25.40
   9   2  -1   31.60   19.10
   9   2  -1   32.00   19.80
   2  -9  -1   17.30   14.40
   2  -9  -1    4.70   11.00
   2  -9  -1    9.30   10.90
   9   2  -1    3.20   15.50
   2  -9  -1   65.89   29.60
   9   2  -1    3.90    8.60
   2  -9   1   44.80   28.60
   9   2   1   11.80   13.80
  -9  -2   1    7.50   11.70
   9   2   1   23.40   11.50
   2  -9   1   28.10   19.70
   2  -9   1   27.50   18.70
   2  -9   1    2.10    7.50
   9   2   1    9.20   12.00
  -9  -2   1   43.20   18.80
  -2   9   1   14.10    9.30
   9   2   1   40.40   16.70
   9   2   1    7.60    9.70
  -2   9   1   23.60   15.50
   2  -9   1   27.20   19.60
   9   1  -1   15.70   15.00
  -9  -1  -1    2.00    8.00
   1  -9  -1    5.20   10.40
  -1   9  -1   38.00   13.40
  -9  -1  -1    3.60    7.60
  -1   9  -1   13.30   10.00
   9   1  -1   11.80   15.90
   1  -9  -1   15.30   13.70
   9   1  -1   14.10   13.00
   1  -9  -1   33.80   21.30
   9   1  -1   21.20   24.90
   1  -9  -1   -0.30    5.20
   1  -9  -1    2.50    7.90
  -9  -1  -1    6.00    7.40
   9   1  -1   44.20   18.30
   9   1   1   -4.80    6.10
   9   1   1   17.60   12.70
  -9  -1   1   16.90   12.20
   9   1   1   18.80   16.20
   1  -9   1   51.79   25.40
  -9  -1   1   16.50   11.40
  -9  -1   1   13.90   13.40
   1  -9   1    1.30    7.70
  -1   9   1   17.40    9.00
  -1   9   1   20.80   11.10
   9   1   1   14.40   12.40
   1  -9   1   11.60   15.10
   1  -9   1   -3.80    5.00
   1  -9   1   21.20   19.80
   0   9  -1   49.10   16.20
   0  -9  -1   83.49   36.10
   0  -9  -1    8.80   10.90
   9   0  -1   15.20   12.10
  -9   0  -1   15.70   11.20
   0  -9  -1   38.30   21.80
   0   9  -1   19.80   10.60
   0  -9  -1   35.60   20.40
   9   0  -1   18.30    9.40
   0  -9  -1    3.80   12.10
   9   0  -1    7.00    9.20
  -9   0  -1   19.20   16.30
   9   0  -1   25.40   22.30
   0   9  -1   11.20    8.70
   9   0  -1   24.20   13.60
   0  -9   1   19.00   14.50
   0  -9   1   10.90   10.30
   0   9   1   27.30   12.00
   0  -9   1   52.79   25.10
   9   0   1   23.20   18.10
   9   0   1   -3.10    5.10
  -9   0   1   -2.80    6.30
  -9   0   1   17.30   12.00
   0  -9   1    4.70    7.90
   9   0   1   20.60   16.60
   0   9   1   29.00   12.00
   0  -9   1   31.80   23.30
   0   9   1   20.10   10.00
   9   0   1    9.30   10.40
   9   0   1   24.70    9.50
  -9   1  -1   -1.60    6.50
  -1  -9  -1   18.80   14.70
   1   9  -1   16.00    9.60
  -9   1  -1   12.30   10.60
  -1  -9  -1   33.90   18.00
   9  -1  -1   16.90   11.80
  -1  -9  -1    7.70    9.00
   9  -1  -1   21.00   15.80
   1   9  -1   16.00   10.20
   9  -1  -1   -0.60    5.50
   1   9  -1   15.00   10.00
   9  -1  -1   -6.00    4.40
  -1  -9  -1   -4.20    6.40
   9  -1  -1    3.00    9.10
   9  -1  -1   24.10   21.00
  -9   1  -1   13.00   13.10
   9  -1   1   23.40   16.40
  -9   1   1    0.50    6.00
   1   9   1   11.10   10.10
  -9   1   1   10.20    9.90
   1   9   1    0.60    6.50
   9  -1   1   30.70   15.40
   9  -1   1   49.80   28.60
  -1  -9   1   10.20   14.20
   1   9   1    4.50    6.90
  -1  -9   1   11.10   11.20
   9  -1   1   26.30   13.90
  -1  -9   1    7.80   12.30
  -1  -9   1   11.30   10.70
   9  -1   1   27.30   16.20
   9  -1   1   24.00   16.00
  -9   1   1   15.80   10.60
   9  -2  -1   17.60   11.60
   2   9  -1   17.00   10.20
  -9   2  -1   31.30   15.80
  -2  -9  -1   17.30   14.00
   9  -2  -1   27.90   17.40
  -2  -9  -1   20.50   20.60
   9  -2  -1   33.90   20.00
   2   9  -1   22.20   12.40
  -9   2  -1   22.60   12.10
   9  -2  -1   45.10   24.70
   2   9  -1   35.40   15.20
  -2  -9  -1   12.70   15.60
  -2  -9  -1   48.50   23.10
  -9   2  -1   24.50   16.40
  -9   2  -1   29.20   15.50
  -2  -9  -1   25.90   14.00
   9  -2  -1   16.60   13.10
  -9   2   1   20.30   14.70
   9  -2   1   32.80   14.00
  -2  -9   1   36.00   21.80
  -2  -9   1   31.10   15.50
   9  -2   1   44.50   25.70
   9  -2   1   26.60   18.50
   2   9   1   18.60   12.50
   2   9   1   16.20   10.60
  -2  -9   1   56.69   27.70
  -9   2   1   13.20   10.90
   9  -2   1   61.69   25.40
  -2  -9   1    3.00   11.80
  -9   2   1   25.90   14.90
   2   9   1   19.00   12.20
  -2  -9   1   24.10   14.60
   9  -2   1   31.80   15.50
  -1   0  -2  627.74   49.60
   0   1  -2  736.73   41.20
   0  -1  -2  706.83   42.60
  -1   0  -2  710.83   42.10
   1   0  -2  778.82   43.70
   0   1  -2  745.13   40.80
   0   1  -2  700.03   40.80
   1   0  -2  727.73   41.60
   0   1  -2  701.03   45.50
  -1   0  -2  668.03   42.00
   0   1  -2  800.12   44.50
  -1   0  -2  717.43   43.30
   0   1  -2  716.23   46.50
   0   1  -2  694.23   44.00
  -1   0  -2  725.33   43.40
   0  -1  -2  741.93   39.90
   1   0  -2  705.13   40.90
   0   1  -2  654.43   43.80
   0   1  -2  736.33   45.50
   0  -1  -2  687.33   43.10
   0  -1  -2  778.02   43.10
   0  -1  -2  756.42   45.20
  -1   0  -2  715.13   42.50
   1   0  -2  725.33   43.90
   1   0  -2  755.62   41.60
   0  -1  -2  673.33   43.50
   1   0  -2  732.93   44.10
   0   1  -2  720.83   40.60
  -1   0  -2  706.03   42.20
   0   1  -2  727.63   42.50
   1   0  -2  774.02   43.80
   1   0  -2  765.52   42.50
  -1   0  -2  781.02   44.50
   1   0  -2  758.62   42.60
   1   0  -2  712.03   43.20
   0  -1  -2  655.03   42.50
   0   1  -2  726.23   41.00
   0   1  -2  721.33   41.20
  -1   0  -2  743.03   42.30
   0  -1  -2  703.33   39.90
   0   1  -2  729.13   41.90
   0   1  -2  720.13   40.90
   1   0  -2  815.32   52.79
   1   0  -2  746.93   42.30
   1   0  -2  712.23   42.10
  -1   0  -2  731.23   42.20
   0   1   2  732.43   42.70
   1   0   2  761.42   42.30
   0  -1   2  707.83   44.10
   1   0   2  718.03   42.30
   0  -1   2  707.63   41.70
   1   0   2  715.93   43.40
  -1   0   2  733.63   40.90
   0  -1   2  694.13   45.20
   1   0   2  717.63   42.20
   1   0   2  706.13   43.40
   0  -1   2  734.43   40.80
  -1   0   2  777.12   42.60
  -1   0   2  732.93   50.99
   0   1   2  684.83   42.10
  -1   0   2  746.03   42.40
  -1   0   2  740.43   41.50
   1   0   2  775.42   42.00
  -1   0   2  786.82   43.80
   0  -1   2  710.43   45.80
   0  -1   2  722.53   42.50
   0   1   2  645.84   44.90
   0   1   2  724.53   45.10
   1   0   2  700.83   50.69
  -1   0   2  760.92   43.80
   1   0   2  746.73   42.20
   0  -1   2  727.93   40.80
  -1   0   2  726.33   41.80
   1   0   2  704.63   44.00
   0   1   2  729.93   42.70
   0  -1   2  709.03   40.40
  -1   0   2  790.42   43.60
  -1   0   2  749.82   44.30
  -1   0   2  771.82   42.60
   1   0   2  758.22   42.70
   0   1   2  767.62   44.30
   0   1   2  773.72   43.40
   0   1   2  800.22   43.60
   0  -1   2  710.63   40.80
   0  -1   2  778.22   44.60
   0  -1   2  813.62   47.30
   1   0   2  779.12   42.50
   0  -1   2  723.33   40.90
  -1   0   2  746.33   42.50
   0  -1   2  753.52   41.10
   0   1   2  744.83   39.80
  -1  -1  -2 3010.70  167.58
  -1  -1  -2 3082.39  170.98
   1  -1  -2 3395.76  173.88
   1   1  -2 3114.39  170.38
   1  -1  -2 3046.20  174.08
  -1   1  -2 2842.32  174.58
   1   1  -2 3076.19  177.98
  -1   1   2 2818.12  173.38
  -1  -1   2 2794.82  167.08
   1  -1   2 3087.29  175.28
   1   1   2 3118.39  171.08
   1   1   2 3008.60  175.68
  -1   1   2 3038.20  168.88
   1  -1   2 3211.38  169.78
  -1   1   2 3077.59  168.88
  -1   1   2 3027.10  168.88
  -1   1   2 3118.49  173.18
  -1  -1   2 3049.20  170.28
  -1   2  -2  879.01   57.79
  -2  -1  -2  901.51   53.89
  -1   2  -2  924.91   53.79
   2   1  -2  913.61   55.39
  -1   2  -2  891.81   50.79
  -2  -1  -2  878.21   54.09
  -2  -1  -2  969.30   56.69
  -1   2  -2  826.32   61.09
   2   1  -2  947.31   57.89
  -1   2  -2  878.81   51.79
   1  -2  -2  843.22   57.39
   2   1  -2  915.41   54.69
  -1   2  -2  913.61   51.39
   1  -2  -2  933.61   62.79
   2   1  -2  923.91   54.49
   2   1  -2  881.11   56.29
  -1   2  -2  875.41   52.19
  -1   2  -2  885.31   50.39
  -1   2  -2  932.81   50.79
  -2  -1  -2  929.71   54.69
   2   1  -2  988.20   72.89
  -1   2  -2  884.41   50.79
   2   1  -2  827.22   57.39
  -1   2  -2  928.51   54.49
  -1   2  -2  868.81   50.89
  -2  -1  -2  762.42   57.09
  -2  -1  -2  840.72   55.29
   1  -2  -2  876.41   50.19
   1  -2  -2  791.82   55.89
   2   1  -2  818.92   54.79
   2   1  -2  965.60   54.39
   1  -2  -2  860.41   57.19
   1  -2  -2  915.81   51.59
   2   1  -2  904.81   54.59
  -2  -1  -2  943.71   56.59
  -1   2  -2  954.20   61.19
  -1   2  -2  881.81   59.09
   2   1  -2  900.21   54.19
  -2  -1  -2  892.21   54.09
  -1   2  -2  959.20   59.59
   1  -2  -2  898.51   50.29
   2   1  -2  853.11   56.29
  -2  -1  -2  901.31   55.49
   1  -2  -2  976.20   58.69
   1  -2  -2  925.91   50.29
  -2  -1  -2  903.01   69.89
  -1   2  -2  955.80   62.29
   1  -2   2  927.01   50.99
   1  -2   2  911.81   58.79
  -1   2   2  886.11   50.59
   1  -2   2  904.41   51.39
   1  -2   2  868.91   51.09
  -2  -1   2  899.41   54.79
   2   1   2  903.31   54.39
   1  -2   2  948.91   59.09
  -1   2   2  895.61   49.99
  -2  -1   2  859.01   55.19
  -1   2   2  887.21   50.29
  -2  -1   2  910.01   54.49
  -2  -1   2  896.91   54.39
   1  -2   2  939.31   59.89
   2   1   2  988.30   54.59
   2   1   2  921.01   54.09
  -1   2   2  910.61   58.29
  -1   2   2  911.31   50.29
   1  -2   2  902.51   50.89
  -2  -1   2  835.62   59.29
   2   1   2  821.52   55.39
   2   1   2  868.01   57.29
  -2  -1   2  925.61   71.59
  -2  -1   2  929.01   54.59
   2   1   2  921.71   55.49
  -1   2   2  708.33   60.39
   2   1   2  907.31   54.59
   1  -2   2  951.50   61.19
  -1   2   2  878.31   49.30
  -1   2   2  923.41   49.50
   1  -2   2  964.20   53.89
  -1   2   2  910.61   59.09
   1  -2   2  911.11   57.99
  -1   2   2  827.62   56.89
   2   1   2  809.52   69.49
   2   1   2  971.90   54.29
  -1   2   2  823.82   53.59
  -2  -1   2  874.01   54.29
  -1   2   2  851.81   50.09
  -2  -1   2  914.91   57.19
  -1   2   2  948.31   57.79
  -2  -1   2  851.01   55.89
  -1   2   2  868.21   51.49
   2   1   2  757.32   55.29
   2   1   2  914.51   56.19
  -2  -1   2  878.41   57.19
   0   2  -2 1154.18   66.19
   0   2  -2 1043.40   56.59
  -2   0  -2 1018.30   59.29
   0   2  -2 1104.19   70.59
  -2   0  -2  940.01   63.19
   2   0  -2  993.30   60.69
   0   2  -2 1069.39   63.89
  -2   0  -2 1008.00   60.29
  -2   0  -2 1036.40   62.99
   2   0  -2 1029.40   60.59
  -2   0  -2 1014.60   60.29
   2   0  -2  977.90   59.29
   0   2  -2  991.10   55.89
   0  -2  -2 1125.59   60.89
   0  -2  -2 1055.09   59.99
   2   0  -2  992.00   76.29
   2   0  -2 1013.90   58.89
   2   0  -2  924.31   63.19
   0   2  -2 1013.40   58.19
   0  -2  -2 1026.30   62.39
   0   2  -2 1045.80   55.99
   0   2  -2 1052.49   55.69
  -2   0  -2 1054.89   61.09
   0  -2  -2 1068.09   66.29
   2   0  -2 1023.40   62.99
   0   2  -2 1003.20   60.49
  -2   0  -2  992.10   60.29
   0  -2  -2 1046.90   66.19
   0   2  -2 1068.49   70.69
  -2   0  -2 1037.60   60.79
   0   2  -2 1021.00   55.59
   0  -2  -2  957.20   62.59
  -2   0  -2 1060.29   62.69
   0   2  -2 1026.70   57.69
  -2   0  -2 1015.60   60.59
   0   2  -2  999.10   59.39
   0  -2  -2  988.10   64.09
   2   0  -2  986.10   60.59
  -2   0  -2 1088.49   86.39
   2   0  -2 1040.10   58.79
   0   2  -2 1085.99   64.39
   0   2  -2  966.20   56.39
   0   2   2  973.00   65.89
   0   2   2 1097.19   63.19
   0  -2   2 1056.79   60.39
   0  -2   2 1006.30   58.19
   2   0   2  984.00   63.39
   0  -2   2 1035.50   56.99
   0   2   2 1021.00   59.09
  -2   0   2 1035.60   60.59
   0   2   2  974.90   62.79
   2   0   2  948.01   59.89
  -2   0   2 1112.69   78.19
   0  -2   2 1000.90   64.29
   0  -2   2 1006.70   66.19
   0  -2   2  974.60   56.59
   0   2   2 1045.10   60.49
   0   2   2  982.10   68.59
   0  -2   2 1054.29   64.29
  -2   0   2  958.60   62.29
   0   2   2 1073.89   59.49
   2   0   2  952.60   76.99
  -2   0   2 1023.60   60.79
   2   0   2 1002.60   60.39
  -2   0   2  950.80   63.29
   0   2   2  944.11   64.49
   2   0   2 1062.39   61.09
   2   0   2  935.61   59.99
  -2   0   2 1064.09   59.39
   2   0   2  984.30   64.19
   2   0   2  948.31   62.39
  -2   0   2 1086.49   59.99
  -2   0   2 1035.20   58.69
   0  -2   2  987.50   59.19
   0  -2   2 1048.80   63.99
   2   0   2 1007.10   60.89
  -2   0   2 1007.00   60.49
   2   0   2 1024.90   58.59
   0  -2   2  966.00   63.69
  -2   0   2 1052.09   60.49
   0   2   2 1022.80   59.89
  -2   0   2 1010.90   63.89
   0  -2   2  887.01   65.39
   2   0   2  993.90   58.69
   0  -2   2 1001.40   56.49
  -2   0   2 1036.00   58.59
  -1  -2  -2 1093.89   59.99
  -1  -2  -2  900.51   53.89
  -1  -2  -2  820.12   58.19
  -1  -2  -2  873.41   66.09
  -1  -2  -2  864.11   51.89
  -1  -2  -2  931.71   57.69
   2  -1  -2  818.82   57.29
   1   2  -2  954.80   52.79
  -2   1  -2  845.52   57.19
   2  -1  -2  788.62   67.39
   1   2  -2  903.91   65.69
  -2   1  -2  955.40   54.19
   2  -1  -2  892.41   50.29
   2  -1  -2  871.81   55.29
  -2   1  -2  932.61   57.69
   2  -1  -2  922.61   52.19
  -1  -2  -2  862.81   51.59
   2  -1  -2  917.21   56.29
  -1  -2  -2  893.91   55.59
  -2   1  -2  930.91   54.19
  -2   1  -2  916.81   56.99
   1   2  -2  851.01   52.39
  -2   1  -2  889.31   53.89
   2  -1  -2  903.81   55.29
  -1  -2  -2  928.21   50.19
  -2   1  -2  943.61   55.09
  -1  -2  -2  876.11   51.59
   1   2  -2  946.61   61.79
   2  -1  -2  956.60   54.39
   2  -1  -2  962.00   54.79
  -1  -2  -2  889.91   54.89
   1   2  -2  885.81   51.99
  -2   1  -2  916.01   56.59
   2  -1  -2  926.71   54.29
   2  -1  -2  752.82   60.39
  -1  -2  -2  859.71   61.59
   2  -1  -2  985.60   57.49
  -2   1  -2  911.21   57.59
  -2   1  -2  869.41   54.09
   1   2  -2  914.51   52.49
   1   2  -2  873.51   54.09
  -1  -2  -2  898.11   51.79
   1   2  -2  870.91   55.29
   1   2  -2  864.41   55.49
   1   2  -2  895.01   55.39
  -2   1  -2 1032.50   71.99
  -2   1  -2  940.51   53.39
   1   2  -2  922.31   55.49
   1   2  -2  883.11   54.19
   1   2  -2  920.41   51.99
   2  -1  -2  929.61   54.09
   2  -1   2  894.41   53.89
   1   2   2  808.12   53.79
  -1  -2   2  926.11   52.69
  -1  -2   2  927.91   52.69
  -1  -2   2  923.21   52.69
   2  -1   2  880.61   56.69
  -1  -2   2  969.50   62.49
   2  -1   2 1037.70   58.59
   1   2   2  918.01   51.39
  -1  -2   2  902.81   55.79
   2  -1   2  861.21   53.89
  -1  -2   2  906.01   55.19
  -2   1   2  943.81   54.09
   2  -1   2  914.61   70.29
   1   2   2  878.81   51.69
   2  -1   2  945.61   57.29
   2  -1   2  908.41   54.69
  -2   1   2  944.91   50.29
  -2   1   2  825.92   55.39
   1   2   2  902.91   55.09
   1   2   2  915.91   51.29
  -2   1   2  915.91   54.29
  -2   1   2  847.22   53.89
  -2   1   2  860.31   53.79
  -1  -2   2  993.70   59.59
  -2   1   2  864.21   57.49
  -2   1   2  904.91   55.39
  -2   1   2  871.41   58.89
  -1  -2   2  927.71   64.19
  -1  -2   2  873.61   54.69
   1   2   2  921.51   57.99
   1   2   2 1043.10   59.39
   2  -1   2  918.41   54.19
   1   2   2  825.92   60.69
  -1  -2   2  889.31   54.89
  -2   1   2  940.71   59.89
   2  -1   2  922.71   56.29
  -2   1   2  964.50   51.69
   1   2   2  860.71   54.89
  -1  -2   2  977.00   52.69
  -1  -2   2  941.31   52.89
  -1  -2   2  727.03   59.29
  -2   1   2  852.71   56.89
   1   2   2  885.11   51.79
   1   2   2  906.91   52.69
   2  -1   2  905.91   54.19
   2  -1   2  936.81   53.79
   2  -1   2  879.01   50.69
  -2   1   2  874.41   51.99
  -1  -2   2  894.51   52.49
  -2   1   2  889.41   69.79
   1   2   2  799.42   54.89
   1   2   2  948.01   62.49
   2  -1   2  947.71   57.19
   2  -2  -2   43.00    7.00
  -2  -2  -2   61.69   10.20
   2   2  -2   63.49   10.60
  -2   2  -2   68.89   11.60
   2   2  -2   71.39   12.80
  -2   2  -2   69.79   11.20
  -2   2  -2   64.59   10.00
   2   2  -2   62.39    9.50
   2  -2  -2   57.79   16.90
  -2   2  -2   67.19    9.30
  -2   2  -2   57.49    4.70
   2  -2  -2   70.99   13.40
   2   2  -2   79.89   11.60
   2   2  -2   97.99   25.70
   2  -2  -2   73.19    9.50
   2  -2  -2   56.09   10.00
  -2   2  -2   68.39    9.40
   2  -2  -2   76.69    9.70
  -2  -2  -2   59.89   10.30
  -2  -2  -2   68.09   16.20
   2   2  -2   64.69   10.10
  -2  -2  -2   39.30    9.50
  -2   2  -2   74.59   12.80
  -2   2  -2   56.69    8.80
   2  -2  -2   60.69    8.80
   2   2  -2   63.19    9.90
   2   2  -2   49.10   13.60
  -2   2  -2   49.50    9.20
   2   2  -2   69.29   11.90
   2  -2  -2   64.99   10.20
  -2  -2  -2   66.29    9.90
   2   2  -2   53.19   10.70
  -2   2  -2   26.20   17.10
  -2  -2  -2   64.39    7.00
   2  -2  -2   70.89   10.00
  -2   2  -2   57.59   12.20
   2   2  -2   60.59    9.80
   2  -2  -2   52.39   17.50
  -2  -2  -2   85.89   12.90
  -2   2  -2   63.99    8.30
   2  -2  -2   44.50    9.60
  -2   2   2   74.29   13.10
   2   2   2   60.79   10.70
  -2  -2   2   59.29   15.50
   2   2   2   40.60   10.00
  -2  -2   2   67.09    9.60
   2   2   2   51.09    7.20
  -2  -2   2   42.40    9.70
  -2   2   2   68.69   10.70
  -2   2   2   58.29   12.50
   2  -2   2   57.69   16.40
   2  -2   2   55.69    8.80
   2  -2   2   61.59   10.10
  -2  -2   2   60.29    9.80
  -2   2   2   73.69    8.70
   2  -2   2   72.19    9.80
  -2  -2   2   63.19   10.00
  -2  -2   2   71.49   12.00
  -2   2   2   73.79    9.90
  -2   2   2   62.09   11.40
  -2   2   2   57.69    8.80
   2   2   2   62.79    9.60
   2  -2   2   71.79    9.10
   2   2   2   48.00    8.70
   2   2   2   77.49   22.20
   2  -2   2   45.50   12.60
  -2   2   2   62.29    8.40
   2   2   2   82.49   12.80
   2   2   2   72.09   10.00
   2   2   2   64.39    9.60
   2   2   2   62.69   12.00
   2   2   2   52.39   10.30
  -2  -2   2   75.39   14.40
  -2  -2   2   61.39   10.00
   2   2   2   47.70   13.10
   2  -2   2   51.59    4.40
   2  -2   2   69.59   22.80
   2  -2   2   89.09   13.10
  -2   2   2   54.69   19.30
  -2   2   2   64.89   10.10
   2  -2   2   57.59    9.50
  -2   3  -2  106.29    9.80
   2  -3  -2  108.69   19.30
   3   2  -2   99.89   17.40
   3   2  -2  155.48   23.40
  -2   3  -2   78.49   19.70
  -2   3  -2   90.09   11.20
  -2   3  -2  121.29   26.90
  -2   3  -2   95.39   11.20
   3   2  -2  134.39   17.30
  -2   3  -2   94.49   11.50
  -3  -2  -2   79.19   14.80
  -2   3  -2  114.69   15.30
   3   2  -2   91.59   14.30
   3   2  -2  132.19   22.20
  -3  -2  -2  104.39   20.70
  -2   3  -2   81.59   13.20
  -3  -2  -2  111.79   16.10
   3   2  -2   77.49   29.10
   2  -3  -2   97.39   12.50
   3   2  -2  113.39   17.30
   2  -3  -2  107.99   10.20
   2  -3  -2  120.29   21.30
  -3  -2  -2   94.39   30.70
   3   2  -2  126.39   16.20
   2  -3  -2  108.99   18.90
  -2   3  -2   95.29    8.60
   3   2  -2  122.99   16.20
   2  -3  -2   71.59   20.20
  -3  -2  -2  115.59   17.80
  -2   3  -2   98.09   12.40
   2  -3  -2  118.09   24.00
   2  -3  -2  118.89   12.60
  -2   3  -2  103.89   14.20
  -3  -2   2  109.79   16.00
  -2   3   2  102.59   12.50
  -2   3   2   90.89    8.20
   3   2   2   92.59   14.50
   2  -3   2  124.39   21.60
  -3  -2   2  123.49   17.50
  -3  -2   2  105.99   18.10
  -2   3   2  141.89   15.20
  -2   3   2  126.29   15.50
  -2   3   2  117.49   18.90
   2  -3   2  126.49   22.80
   2  -3   2   90.49   12.10
   2  -3   2   93.89    8.20
  -3  -2   2   87.79   19.70
   3   2   2  132.29   17.10
   2  -3   2   99.79   12.30
   2  -3   2  123.79   15.50
   2  -3   2   92.29   18.00
  -2   3   2  116.09   15.20
   3   2   2  110.09   15.30
   3   2   2   90.09   16.60
  -2   3   2  125.49   12.80
   3   2   2  112.29   18.90
   2  -3   2  145.39   27.90
   3   2   2  111.59   16.90
  -2   3   2  100.19    8.10
  -2   3   2  117.49   23.60
   3   2   2  155.88   38.30
  -3  -2   2  139.29   34.70
   2  -3   2   56.39   18.40
   3   2   2  131.39   16.30
   3   2   2  112.79   18.00
  -2   3   2  119.59   12.60
  -1   3  -2  405.96   23.80
   1  -3  -2  332.67   27.00
  -1   3  -2  360.06   23.00
  -3  -1  -2  314.07   27.60
   3   1  -2  378.56   30.20
  -3  -1  -2  425.26   55.29
   3   1  -2  349.96   30.00
   1  -3  -2  391.56   33.50
   3   1  -2  392.56   58.59
   1  -3  -2  304.27   30.20
   3   1  -2  341.77   27.00
  -3  -1  -2  352.36   30.20
   1  -3  -2  288.87   29.00
   3   1  -2  335.27   27.00
  -1   3  -2  355.56   22.60
  -3  -1  -2  330.37   30.30
   1  -3  -2  355.06   21.10
  -1   3  -2  372.76   22.90
   1  -3  -2  398.66   37.40
  -1   3  -2  371.26   20.40
  -1   3  -2  373.26   20.20
  -1   3  -2  326.07   32.90
   3   1  -2  331.27   31.40
   1  -3  -2  357.16   32.40
   1  -3  -2  357.36   21.10
   1  -3  -2  341.77   24.70
  -3  -1  -2  313.87   26.60
  -3  -1  -2  378.36   28.30
   3   1  -2  371.66   27.80
   1  -3  -2  362.46   21.20
  -1   3  -2  384.56   24.60
  -1   3  -2  369.36   22.40
   1  -3  -2  346.87   21.00
  -1   3  -2  359.36   28.90
   1  -3   2  360.96   22.70
   3   1   2  300.07   53.39
  -1   3   2  362.86   25.60
   3   1   2  358.26   27.60
  -3  -1   2  393.36   30.70
   1  -3   2  357.06   31.80
  -1   3   2  339.47   24.80
   1  -3   2  375.86   43.60
   1  -3   2  342.37   41.40
   1  -3   2  340.07   26.20
  -3  -1   2  350.46   22.80
   3   1   2  307.47   26.20
   3   1   2  309.07   26.50
  -3  -1   2  384.96   31.20
   3   1   2  296.27   28.60
   1  -3   2  325.97   22.10
   1  -3   2  343.47   31.60
   3   1   2  349.47   29.80
   1  -3   2  359.06   31.80
   3   1   2  331.27   28.90
  -3  -1   2  356.56   28.30
   1  -3   2  378.06   24.20
  -1   3   2  351.06   27.00
  -1   3   2  328.27   23.60
  -1   3   2  346.87   32.00
   1  -3   2  397.76   34.90
   3   1   2  397.86   33.20
  -3  -1   2  328.47   60.29
   0   3  -2   49.99    9.80
   3   0  -2   47.60    8.90
   0   3  -2   40.90   12.70
  -3   0  -2   48.50    9.30
   0   3  -2   37.60    4.50
   3   0  -2   24.20    9.20
   0  -3  -2   26.10   10.10
   3   0  -2   37.80    7.40
  -3   0  -2   39.20    8.90
   0   3  -2   24.60    7.20
   3   0  -2   39.20    9.50
  -3   0  -2   32.00   10.20
   3   0  -2   30.00    6.90
  -3   0  -2   41.60    9.20
   3   0  -2   47.80   25.00
   0   3  -2   37.60    4.20
  -3   0  -2   31.50    8.20
   0   3  -2   36.70    4.40
   0  -3  -2   32.60   11.20
  -3   0  -2   27.00    8.00
   0   3  -2   43.30    4.70
   0  -3  -2   30.10    9.30
   0  -3  -2   40.20   13.10
  -3   0  -2   55.39   25.10
   0   3  -2   27.10    6.20
   0   3  -2   33.50   15.20
   3   0  -2   53.89   12.30
   3   0  -2   33.30   10.80
   3   0  -2   34.50    8.10
   0   3  -2   44.30    7.30
   0   3   2   51.39    9.50
  -3   0   2   27.00    8.40
   0   3   2   48.30    9.20
   0  -3   2   39.50   12.10
  -3   0   2   34.30    8.20
   0  -3   2   32.80    7.30
   0  -3   2   37.80    5.40
   0  -3   2   29.90    4.60
   3   0   2   42.60   12.40
   3   0   2   46.80    8.30
   3   0   2   60.89   11.10
   0   3   2   52.99   12.40
   0  -3   2   46.00    6.30
   0  -3   2   25.30    4.70
   0   3   2   43.50   13.00
   0   3   2   29.70   11.70
  -3   0   2   72.89   14.30
   3   0   2   24.20    8.70
   3   0   2   41.00    8.90
   0   3   2   35.70    7.70
   3   0   2   71.19   23.90
   0  -3   2   54.89   13.10
  -3   0   2   44.00    8.30
   0  -3   2   37.50    7.10
  -3   0   2   41.40    8.30
   0  -3   2   34.10    8.10
   0   3   2   45.10    8.80
   3   0   2   45.60    9.90
   3   0   2   44.70    8.40
   0  -3   2   61.59   15.70
  -3   0   2   39.20    8.90
  -3   0   2   32.20    8.90
   3   0   2   35.90    8.60
  -3   0   2   40.50   22.50
   0  -3   2   48.60   13.60
  -3   1  -2  300.87   49.50
  -1  -3  -2  389.46   36.00
  -3   1  -2  415.56   27.40
   1   3  -2  359.86   22.70
   3  -1  -2  350.56   31.70
   3  -1  -2  328.47   26.80
   1   3  -2  318.67   26.50
   3  -1  -2  330.27   52.09
   1   3  -2  328.87   28.70
  -3   1  -2  333.17   26.60
  -1  -3  -2  341.07   31.30
   3  -1  -2  395.86   44.60
   3  -1  -2  330.17   28.10
   1   3  -2  368.76   27.90
   1   3  -2  367.46   24.50
  -3   1  -2  301.47   28.40
  -1  -3  -2  331.57   30.20
   1   3  -2  325.97   23.10
  -1  -3  -2  367.96   28.00
  -3   1  -2  324.97   26.00
   3  -1  -2  350.16   22.70
  -1  -3  -2  356.56   32.80
   3  -1  -2  345.57   28.70
  -3   1  -2  345.97   26.70
  -3   1  -2  278.37   27.70
  -1  -3  -2  343.67   22.60
   1   3  -2  353.36   41.40
   1   3  -2  378.96   28.40
   1   3  -2  384.86   24.60
  -3   1  -2  337.67   26.50
   1   3  -2  398.56   25.50
   3  -1  -2  382.56   31.20
  -3   1  -2  368.06   27.90
  -1  -3  -2  341.97   22.40
   3  -1  -2  338.97   28.30
  -1  -3  -2  339.37   33.50
   1   3  -2  361.06   23.10
  -1  -3  -2  337.67   26.60
   3  -1  -2  382.96   31.30
   1   3  -2  318.27   24.60
  -1  -3   2  352.46   24.50
  -3   1   2  374.66   22.60
  -3   1   2  370.46   29.10
   3  -1   2  386.06   27.90
  -1  -3   2  382.06   37.00
  -1  -3   2  359.86   29.20
  -3   1   2  367.36   53.49
  -1  -3   2  373.46   23.50
   3  -1   2  335.97   31.40
   1   3   2  356.56   21.20
  -1  -3   2  374.76   24.10
  -1  -3   2  335.17   26.60
  -1  -3   2  345.87   28.90
  -1  -3   2  386.46   42.70
  -1  -3   2  398.66   33.10
   3  -1   2  352.06   22.70
  -3   1   2  297.87   25.50
  -1  -3   2  347.37   38.10
   1   3   2  308.17   26.10
  -1  -3   2  373.76   42.70
   3  -1   2  324.47   30.00
   3  -1   2  334.17   29.40
   3  -1   2  291.17   28.90
   1   3   2  326.37   26.90
   1   3   2  377.86   21.30
   1   3   2  315.17   31.10
   1   3   2  384.66   35.50
   1   3   2  364.66   23.50
   1   3   2  370.76   22.40
  -3   1   2  381.66   27.50
   1   3   2  346.27   28.40
  -3   1   2  338.37   24.70
  -3   1   2  299.87   26.80
  -3   1   2  365.16   29.80
  -3   1   2  347.47   27.20
   3  -1   2  335.77   51.99
  -3   1   2  321.07   26.60
   1   3   2  347.27   38.60
  -1  -3   2  392.96   24.00
   3  -1   2  321.07   25.70
   1   3   2  345.97   22.20
   3  -1   2  369.76   27.40
  -2  -3  -2  122.79   13.60
   2   3  -2   92.49   15.80
   2   3  -2  101.99   13.30
   2   3  -2  114.39   13.60
  -3   2  -2  120.49   16.00
  -3   2  -2  113.09   14.70
   2   3  -2   83.49   15.60
  -2  -3  -2  115.99   14.10
   3  -2  -2  106.39   15.50
   3  -2  -2  122.19   15.60
  -2  -3  -2  121.09   14.40
  -2  -3  -2  121.49   13.70
  -3   2  -2  113.49   18.80
  -3   2  -2  141.69   33.90
   2   3  -2  120.39   18.00
   3  -2  -2  109.79   19.00
   2   3  -2   97.79   13.20
  -2  -3  -2  124.39   27.70
  -3   2  -2  112.29   14.60
  -2  -3  -2  114.19   21.70
  -2  -3  -2  116.89   13.90
   3  -2  -2  101.19   33.10
   2   3  -2   77.19   14.10
   2   3  -2  117.59   30.20
  -2  -3  -2  107.39   23.60
   3  -2  -2  135.29   18.40
   2   3  -2  108.09   17.30
   3  -2  -2  124.09   16.10
   3  -2  -2   90.69   12.90
   3  -2  -2  129.19   20.80
  -2  -3  -2   92.29   14.90
  -2  -3  -2  103.89   20.10
  -3   2  -2  103.79   15.00
  -3   2  -2  130.09   15.70
   3  -2  -2  106.79   16.10
   3  -2  -2   85.89   23.00
   2   3  -2  110.59   13.40
   2   3  -2  114.39   14.90
   3  -2   2  115.99   14.90
  -2  -3   2  104.99   13.80
  -2  -3   2  115.29   14.60
  -2  -3   2  141.89   23.30
   3  -2   2  110.09   17.70
   2   3   2   98.59   16.90
  -3   2   2  102.79   14.00
  -3   2   2  100.99   13.50
   3  -2   2  117.59   15.80
  -3   2   2  123.09   13.60
  -2  -3   2   89.99   13.60
  -2  -3   2  134.99   25.00
   2   3   2   94.19   14.40
   2   3   2   81.59   15.80
   2   3   2  118.59   13.00
  -2  -3   2  143.19   16.40
   3  -2   2  103.99   14.30
   2   3   2  104.29   13.20
   2   3   2   95.29   12.30
   3  -2   2  140.79   21.50
   2   3   2  126.29   14.40
  -3   2   2  113.19   16.80
  -2  -3   2   49.60   16.40
  -3   2   2  101.79   14.30
  -2  -3   2  121.99   16.50
   3  -2   2  130.19   20.10
  -3   2   2   94.19   17.10
  -3   2   2  133.39   15.70
   2   3   2   89.59   15.30
   2   3   2  113.49   15.10
  -3   2   2  158.68   42.10
   3  -2   2   85.19   17.30
   3  -2   2   77.19   30.90
   2   3   2  102.59   15.80
   2   3   2  108.79   27.70
   3  -2   2   99.29   14.40
   3  -2   2  131.79   27.60
   2   3   2   92.69   15.80
   3  -2   2  127.09   17.40
  -3   2   2   93.79   14.00
  -2  -3   2  102.89   36.50
  -3  -3  -2  206.68   20.20
   3   3  -2  260.17   23.30
  -3  -3  -2  236.38   26.10
   3   3  -2  214.78   25.30
  -3  -3  -2  197.38   32.80
   3  -3  -2  229.28   18.50
  -3  -3  -2  237.78   48.70
   3   3  -2  182.78   22.60
   3  -3  -2  237.18   44.00
   3  -3  -2  282.27   34.30
   3  -3  -2  251.27   20.20
   3  -3  -2  207.38   19.30
   3   3  -2  216.88   29.60
   3   3  -2  265.37   31.50
  -3   3  -2  246.08   19.60
  -3   3  -2  211.38   19.60
  -3   3  -2  220.78   19.60
  -3   3  -2  212.18   18.30
  -3  -3  -2  241.08   22.70
   3   3  -2  240.58   52.49
  -3  -3  -2  246.88   21.20
  -3   3  -2  215.78   42.70
  -3   3  -2  212.28   19.80
   3   3  -2  206.68   19.80
  -3  -3  -2  220.88   30.90
   3  -3  -2  221.98   21.00
   3  -3  -2  224.38   17.70
   3   3  -2  220.48   20.40
   3  -3  -2  234.88   18.70
  -3  -3  -2  236.88   15.70
   3  -3  -2  334.37   38.00
   3  -3  -2  240.18   39.90
  -3   3  -2  219.48   18.90
   3   3  -2  255.87   29.30
  -3   3  -2  267.47   35.80
  -3   3   2  277.87   23.20
  -3   3   2  250.47   28.10
   3   3   2  193.38   19.00
   3   3   2  260.47   29.20
   3  -3   2  207.98   19.20
  -3   3   2  223.28   20.80
   3  -3   2  248.58   32.50
   3  -3   2  258.17   31.60
   3   3   2  199.98   19.40
  -3  -3   2  195.28   25.70
   3  -3   2  216.58   18.90
  -3  -3   2  200.58   33.30
  -3   3   2  189.78   39.80
  -3  -3   2  245.28   33.10
  -3  -3   2  198.78   23.80
   3  -3   2  209.58   19.20
   3  -3   2  267.47   44.30
   3  -3   2  212.78   19.20
   3   3   2  262.87   21.90
   3   3   2  238.98   29.80
   3  -3   2  221.58   30.30
   3   3   2  232.38   20.50
  -3   3   2  231.98   19.60
   3  -3   2  271.57   42.30
   3   3   2  211.58   28.50
  -3   3   2  214.98   18.10
  -3  -3   2  230.68   18.50
  -3   3   2  199.78   18.90
  -3   3   2  245.08   18.80
  -3  -3   2  207.98   26.40
  -3   3   2  211.08   18.50
   3   3   2  229.58   47.30
   3   3   2  262.37   30.20
   4   3  -2   91.49   17.50
   3  -4  -2  138.49   35.20
   3  -4  -2  117.99   14.90
  -3   4  -2   87.99   11.80
   4   3  -2   89.89   19.30
   4   3  -2   84.29   17.70
   3  -4  -2  118.99   24.50
   3  -4  -2   57.09   17.50
  -3   4  -2   96.79   22.10
  -4  -3  -2   61.49   13.90
  -4  -3  -2   80.49   15.50
   4   3  -2   68.19   13.90
  -3   4  -2   99.19   34.40
   4   3  -2   58.89   17.40
  -4  -3  -2   96.59   24.40
  -3   4  -2   95.89   12.30
  -3   4  -2   82.19   13.90
   3  -4  -2   57.09   20.80
   3  -4  -2   71.59   11.60
   3  -4  -2   77.49   12.30
  -3   4  -2   91.69   14.80
  -3   4  -2   72.59   12.40
   4   3  -2  134.69   47.70
   3  -4  -2   97.39   20.20
   4   3  -2   74.19   14.60
   4   3  -2  100.79   16.80
   4   3  -2   60.49   13.70
  -4  -3  -2   89.99   18.00
  -4  -3   2   65.29   13.80
   4   3   2   87.69   17.10
   3  -4   2   67.99   19.40
  -3   4   2   69.19   28.80
   4   3   2   83.39   20.00
   4   3   2   73.49   15.90
  -4  -3   2   91.29    7.70
  -3   4   2   80.99   14.30
   4   3   2  103.89   17.60
   3  -4   2   66.19   11.70
   4   3   2  122.29   22.10
   4   3   2   58.39   36.60
   3  -4   2   80.99   19.60
  -4  -3   2  106.69   42.50
   3  -4   2   97.99   14.00
  -3   4   2   82.89   12.70
  -4  -3   2   92.89   19.10
   3  -4   2   97.79   31.90
   4   3   2   89.59   15.50
  -4  -3   2   98.19   17.40
   3  -4   2   68.69   23.70
  -3   4   2   82.89   11.10
  -4  -3   2  105.29   23.30
  -4  -3   2   73.19   18.60
   4   3   2   69.39   17.40
  -3   4   2   85.59   12.30
  -4  -2  -2   30.90   10.80
   2  -4  -2   12.20   18.50
  -2   4  -2   35.80    6.40
  -2   4  -2   20.40    5.20
  -2   4  -2   26.60    8.50
   4   2  -2   41.10   12.20
  -4  -2  -2   28.10    9.50
  -4  -2  -2   27.60    9.50
   2  -4  -2   33.50   15.40
   4   2  -2   57.59   37.30
   4   2  -2   21.30    8.70
  -2   4  -2   38.20    6.90
  -2   4  -2   34.70    4.90
  -2   4  -2   28.90    4.70
   4   2  -2   37.60   13.20
   2  -4  -2   24.30    8.00
  -4  -2  -2   35.30   13.80
   4   2  -2   21.80    9.90
   2  -4  -2   43.50   12.60
   4   2  -2   32.10    9.60
  -2   4  -2   29.60    6.80
  -4  -2  -2   56.79   28.10
  -2   4  -2   25.60    6.90
   4   2  -2   28.00    9.10
  -2   4  -2   21.40    6.50
   2  -4  -2   35.20   12.50
  -2   4  -2   28.30   21.60
   2  -4  -2   39.50   13.10
   2  -4  -2   19.70   11.30
  -2   4  -2   26.30    5.80
   2  -4  -2   31.10    7.60
   2  -4   2   28.90   14.40
  -2   4   2   35.50    6.40
   4   2   2   41.50   11.30
   2  -4   2   35.30   14.30
  -4  -2   2   39.40   12.80
  -4  -2   2   22.60    9.00
   2  -4   2   24.40    5.70
   2  -4   2   21.20    9.90
  -2   4   2   37.30    7.50
   4   2   2   36.90   13.90
  -2   4   2   24.70   16.60
   2  -4   2   41.30   14.40
  -2   4   2   24.60    7.70
   4   2   2   38.20   11.50
   4   2   2   27.00    9.20
   4   2   2   29.50   11.10
  -4  -2   2   89.09   41.50
   2  -4   2   29.00   11.90
  -2   4   2   25.10    5.00
   4   2   2   39.90   37.90
   2  -4   2   42.30   19.50
  -4  -2   2   48.00   12.60
   2  -4   2   31.80    6.70
   4   2   2   47.20   13.20
  -2   4   2   32.20    7.80
  -2   4   2   52.29    9.60
  -4  -2   2   43.80   14.50
  -2   4   2   37.90    6.60
   4   2   2   27.80    8.70
  -4  -2   2   32.50    4.50
   1  -4  -2  426.46   41.00
  -1   4  -2  478.85   29.70
  -4  -1  -2  460.45   39.60
  -4  -1  -2  460.75   36.80
   1  -4  -2  502.85   27.50
  -1   4  -2  464.65   27.30
   4   1  -2  535.15   43.90
  -1   4  -2  485.65   35.60
   1  -4  -2  480.65   41.20
   4   1  -2  501.25   36.20
   1  -4  -2  521.55   42.60
  -1   4  -2  415.16   34.10
   1  -4  -2  456.05   55.39
  -4  -1  -2  420.16   35.60
   4   1  -2  419.06   68.29
   4   1  -2  464.25   36.50
   4   1  -2  478.35   40.00
  -4  -1  -2  643.04   81.39
  -1   4  -2  468.55   27.00
  -1   4  -2  467.85   29.20
  -4  -1  -2  564.54   46.60
  -4  -1  -2  512.35   38.50
   1  -4  -2  461.25   27.20
   1  -4  -2  529.35   45.10
   4   1  -2  465.85   40.10
  -1   4  -2  478.15   39.60
  -1   4  -2  496.85   31.90
   4   1  -2  480.75   37.40
  -4  -1   2  477.05   37.60
   1  -4   2  467.95   29.00
  -4  -1   2  470.35   30.80
   4   1   2  469.15   35.40
   1  -4   2  435.86   50.79
   4   1   2  442.46   35.90
  -1   4   2  488.95   33.90
   1  -4   2  499.85   42.60
   4   1   2  507.15   71.69
   4   1   2  495.65   42.50
   1  -4   2  390.76   50.39
   4   1   2  515.65   40.90
   1  -4   2  448.66   28.90
  -4  -1   2  490.65   41.00
   4   1   2  450.25   38.50
  -1   4   2  510.65   36.90
  -4  -1   2  447.26   36.50
  -4  -1   2  667.83   81.09
  -1   4   2  431.66   35.20
   1  -4   2  473.85   44.10
   4   1   2  458.15   36.80
   1  -4   2  441.56   41.20
   1  -4   2  457.85   29.20
   1  -4   2  482.95   37.90
   1  -4   2  455.55   32.20
   4   1   2  485.95   37.00
   4   0  -2  191.28   26.40
   4   0  -2  210.98   18.70
  -4   0  -2  227.18   25.90
  -4   0  -2  266.17   23.50
   0  -4  -2  316.47   40.80
   4   0  -2  226.38   52.79
   0  -4  -2  203.18   26.80
  -4   0  -2  193.28   27.30
  -4   0  -2  224.38   20.10
   4   0  -2  231.38   19.60
   4   0  -2  233.78   32.80
   4   0  -2  236.88   30.90
   0  -4  -2  237.58   31.40
  -4   0  -2  185.28   23.60
  -4   0  -2  187.68   44.30
  -4   0  -2  220.98   25.20
   0  -4  -2  221.08   32.70
   0   4  -2  256.47   22.70
   4   0  -2  265.97   29.00
   4   0  -2  180.48   26.00
   0   4  -2  228.98   14.80
   0   4  -2  206.48   19.90
   0   4  -2  219.98   14.70
   0  -4  -2  309.87   40.10
   0   4  -2  230.58   18.90
   4   0   2  230.88   18.90
   0  -4   2  289.77   39.90
   0  -4   2  234.38   19.40
   0  -4   2  214.28   23.90
  -4   0   2  225.58   20.20
   4   0   2  239.98   28.00
   0  -4   2  235.08   33.60
   0   4   2  197.28   19.80
   4   0   2  205.58   28.00
   4   0   2  241.38   22.30
   4   0   2  223.18   20.90
  -4   0   2  196.08   25.50
   0  -4   2  256.67   37.00
  -4   0   2  260.17   31.80
   4   0   2  176.48   49.99
   0  -4   2  270.67   32.40
  -4   0   2  178.08   23.90
   4   0   2  229.98   32.50
  -4   0   2  221.78   52.19
   0  -4   2  234.78   15.30
   0  -4   2  196.08   23.10
  -4   0   2  267.97   21.30
   0  -4   2  220.58   15.20
  -4   0   2  177.78   23.90
   0   4   2  211.88   20.00
   0   4   2  199.78   22.90
   0   4   2  239.18   21.20
  -4   0   2  203.68   23.90
   0  -4   2  195.18   15.20
   4   0   2  252.67   31.90
   0  -4   2  173.88   28.20
  -4   0   2  185.48   18.00
   4  -1  -2  560.44   42.70
  -4   1  -2  492.45   36.60
  -1  -4  -2  457.75   30.10
  -4   1  -2  503.25   72.19
   4  -1  -2  421.46   35.20
  -1  -4  -2  444.56   40.10
   4  -1  -2  465.75   35.60
  -1  -4  -2  480.65   40.30
   4  -1  -2  482.15   30.70
  -1  -4  -2  455.85   41.40
  -1  -4  -2  432.56   36.50
  -4   1  -2  486.95   35.10
   4  -1  -2  456.25   41.20
   4  -1  -2  497.65   46.90
   1   4  -2  445.86   26.90
   4  -1  -2  402.06   34.70
  -1  -4  -2  410.36   33.60
  -4   1  -2  384.86   34.00
   4  -1  -2  382.36   66.39
  -1  -4  -2  383.46   47.50
   1   4  -2  425.26   31.50
   1   4  -2  451.35   35.60
  -1  -4  -2  429.66   53.29
  -4   1  -2  500.85   39.90
   4  -1  -2  452.45   37.50
   1   4  -2  463.95   29.30
   1   4  -2  450.65   26.70
   1   4  -2  485.15   29.10
   1   4  -2  459.75   32.00
   1   4  -2  484.45   35.70
   1   4  -2  511.85   32.50
   1   4  -2  432.16   35.90
   1   4   2  431.36   35.00
  -1  -4   2  476.05   39.60
  -1  -4   2  462.65   45.00
  -1  -4   2  553.34   44.60
   1   4   2  474.35   27.80
  -4   1   2  426.86   35.50
  -4   1   2  472.85   69.39
   4  -1   2  414.76   39.30
  -1  -4   2  488.95   32.40
   4  -1   2  445.76   40.20
   1   4   2  465.95   30.10
   1   4   2  484.75   35.20
  -4   1   2  486.15   36.00
  -1  -4   2  430.56   37.50
  -4   1   2  447.66   33.30
  -1  -4   2  476.75   54.79
  -4   1   2  469.75   36.20
  -1  -4   2  432.96   30.00
   1   4   2  501.65   27.90
   1   4   2  445.76   35.50
   4  -1   2  448.16   30.40
   4  -1   2  562.74   75.19
   4  -1   2  519.55   37.30
   4  -1   2  480.75   39.70
   4  -1   2  395.26   34.90
   4  -1   2  479.35   35.90
  -1  -4   2  404.86   50.09
  -4   1   2  526.45   40.70
   1   4   2  457.75   35.40
  -1  -4   2  515.95   46.40
   1   4   2  483.05   30.10
  -2  -4  -2   25.60    6.70
   4  -2  -2   20.90    7.90
   4  -2  -2   43.10   31.60
  -2  -4  -2   27.00   12.30
  -4   2  -2   38.30   11.60
   2   4  -2   36.60   11.80
   4  -2  -2   47.80   12.80
  -4   2  -2   24.80    7.80
  -4   2  -2   29.70    8.40
   2   4  -2   28.80    6.40
  -2  -4  -2   30.70   13.60
  -4   2  -2   18.40   31.20
   4  -2  -2   28.60    8.60
   4  -2  -2    6.50    7.20
   4  -2  -2   38.90   12.00
   2   4  -2   34.50    7.50
  -2  -4  -2   32.90    8.80
   2   4  -2   33.00   10.50
  -2  -4  -2   50.89   23.40
   2   4  -2   59.79   13.40
  -2  -4  -2   39.10    7.90
   2   4  -2   26.90    7.00
  -4   2  -2   32.50    9.50
  -4   2  -2   10.10    5.90
   2   4  -2   22.90    6.30
   4  -2  -2   26.60    4.10
   4  -2  -2   35.90   10.20
   4  -2  -2   39.00   17.40
   4  -2  -2   21.70    6.30
   2   4  -2   29.60    9.60
  -2  -4  -2    4.70    8.70
  -4   2  -2   31.70    8.60
  -4   2   2   28.40    8.40
   2   4   2   27.00    6.30
   4  -2   2   29.40    8.80
  -4   2   2   16.80   30.00
  -4   2   2   24.80    6.60
  -2  -4   2   41.30   16.10
  -4   2   2   27.20    8.80
   2   4   2   27.80    9.20
  -4   2   2   32.60   11.10
   4  -2   2    9.40   29.80
   2   4   2   36.60    7.40
   4  -2   2   28.80   11.00
  -4   2   2   39.00   10.10
   4  -2   2   45.60   12.60
   2   4   2   54.79   24.90
  -2  -4   2   31.00   24.90
  -2  -4   2   33.80   14.10
  -2  -4   2   27.30   13.10
  -4   2   2   36.20    8.20
   2   4   2   38.40    6.90
   4  -2   2   17.30   11.20
   2   4   2   37.40    9.70
   4  -2   2   28.10    8.60
   2   4   2   48.90   12.10
   2   4   2   34.40   10.50
   2   4   2   37.60    6.70
   2   4   2   25.50   12.10
   2   4   2   25.50    8.70
   4  -2   2   24.30    4.30
  -2  -4   2   46.60    9.60
  -2  -4   2   18.10    6.20
   4  -2   2   25.80    4.20
   4  -2   2   22.70   11.20
  -2  -4   2   36.30    8.50
  -4   2   2   32.80    9.10
  -2  -4   2   43.00   10.90
   4  -3  -2   97.99   16.90
  -3  -4  -2  107.79   16.80
   3   4  -2   83.69   13.40
   4  -3  -2   31.70   16.80
   3   4  -2   66.59   12.20
  -4   3  -2    8.10   38.30
  -4   3  -2   73.79   16.80
  -3  -4  -2   84.19   12.90
   3   4  -2   88.59   17.90
   3   4  -2   94.79   13.90
  -4   3  -2   74.99   13.60
   4  -3  -2  104.39   16.60
  -3  -4  -2   91.99   38.50
  -4   3  -2   50.79   11.80
   4  -3  -2  196.38   45.30
   3   4  -2   90.09   18.70
  -3  -4  -2   77.79   13.60
  -3  -4  -2   68.59   19.60
   3   4  -2   90.49   14.30
  -4   3  -2   71.69   13.40
   3   4  -2  143.89   23.80
  -3  -4  -2   62.59   11.10
   4  -3  -2   57.79   17.40
  -3  -4  -2  131.79   25.70
   3   4  -2   70.59   17.00
   4  -3  -2   90.59   13.00
   4  -3  -2   79.29   14.40
   3   4  -2  132.89   19.40
  -4   3  -2   72.89   12.40
  -3  -4  -2   84.59   13.20
  -3  -4  -2  110.89   31.90
   4  -3  -2  103.39   17.60
  -4   3  -2   80.69   14.80
  -3  -4   2   98.89   28.50
  -3  -4   2   91.89   15.00
   3   4   2  136.69   22.70
   3   4   2   82.29   13.30
   3   4   2   95.29   14.70
   3   4   2   94.69   13.50
  -4   3   2   69.19   13.90
  -3  -4   2  113.19   24.60
   3   4   2   88.69   12.90
  -4   3   2  101.99   16.10
   4  -3   2   70.89   13.90
  -3  -4   2   86.99   24.40
  -4   3   2   85.79   15.60
   4  -3   2  117.09   29.70
   3   4   2  122.89   41.50
   4  -3   2   91.09   17.20
   3   4   2   77.79   16.60
   4  -3   2   61.09   13.00
   4  -3   2   97.69   15.60
  -4   3   2   82.49   12.70
  -3  -4   2   98.59   15.20
  -4   3   2   80.99   17.00
   4  -3   2   89.29   15.10
   3   4   2   82.89   16.90
  -3  -4   2   54.69   11.80
  -4   3   2   48.50   11.70
   4  -3   2   92.29   41.70
  -4   3   2   61.19   13.40
  -3  -4   2   67.89   13.20
  -4   3   2   72.99   32.00
   4  -4  -2   39.60   29.00
  -4   4  -2    2.10    3.50
   4   4  -2    9.60    6.80
   4   4  -2    0.30    2.90
   4   4  -2    4.00    4.60
   4   4  -2    7.20    5.40
  -4   4  -2    1.70    4.30
  -4   4  -2    7.10    4.50
  -4   4  -2    0.50    2.60
   4  -4  -2    4.10   10.10
  -4   4  -2    4.00    3.30
  -4  -4  -2    9.00    7.20
  -4  -4  -2    9.90    6.40
  -4   4  -2   -1.00    3.50
  -4  -4  -2    5.70    4.90
  -4   4  -2   58.39   36.50
   4  -4  -2   -3.20    4.50
  -4  -4  -2    4.70    6.50
  -4  -4  -2   33.10   16.10
   4   4  -2   -3.70    4.20
   4   4  -2    1.40    4.20
   4  -4  -2    5.10    4.60
  -4  -4  -2   -6.90   31.70
  -4  -4  -2    4.90    9.40
   4  -4  -2    8.60    3.10
   4  -4  -2   -1.40    2.50
  -4   4  -2    2.10    3.90
   4   4  -2  -57.69   32.00
   4   4  -2    6.80    5.00
   4  -4  -2   -1.00    3.70
  -4   4   2    1.00    3.40
   4  -4   2   -0.60    3.40
   4  -4   2    3.90    7.10
   4   4   2    4.80    4.20
   4   4   2    0.60    4.30
   4  -4   2   -0.60   30.70
  -4   4   2    3.60    3.10
   4  -4   2    8.10    4.00
   4  -4   2   10.20    5.50
  -4   4   2    4.50    4.10
   4   4   2    4.70    6.10
  -4  -4   2   -2.40    5.70
  -4  -4   2    8.40    8.80
  -4   4   2   -6.60   27.50
  -4   4   2    5.40    4.30
  -4   4   2    3.10    4.70
   4   4   2   12.00    7.90
  -4   4   2   -3.30    3.90
  -4  -4   2    8.00    6.00
   4  -4   2   -6.00    3.10
  -4  -4   2    7.00    3.70
   4   4   2    7.10    6.00
   4   4   2   -9.70   31.70
   4  -4   2    9.60    4.80
   4   4   2    4.50    4.30
  -4  -4   2    6.80    6.40
  -4  -4   2   -1.80   32.20
   4   4   2   -2.50    3.50
   4   4   2    9.30    7.70
   4  -4   2   12.50   12.40
  -4  -4   2   -2.30    2.30
  -4   5  -2   51.39   13.30
   4  -5  -2   38.80   16.80
   5   4  -2   47.50   16.90
   4  -5  -2   42.50   10.40
   5   4  -2   43.20   14.00
  -5  -4  -2   27.20   10.80
  -5  -4  -2   77.89   22.70
   5   4  -2   25.00   11.30
   4  -5  -2   19.10   14.50
   5   4  -2   37.40   15.10
  -4   5  -2   39.90    8.30
  -5  -4  -2   34.70   11.80
  -4   5  -2   29.60    8.60
  -4   5  -2   30.40    8.80
  -4   5  -2   34.70    8.20
  -4   5  -2   37.20    8.80
  -4   5  -2   31.60    9.60
   5   4  -2   54.29   14.70
   5   4  -2    2.60   52.69
   5   4  -2   18.60    8.60
   4  -5  -2   39.80    9.70
  -5  -4  -2    5.10   10.30
   5   4  -2   34.80   12.10
  -5  -4  -2   25.60   17.60
   4  -5   2    5.20    9.40
  -4   5   2   34.70    7.30
   5   4   2   27.80   12.30
   5   4   2   37.70   16.30
   5   4   2   38.40   12.00
  -5  -4   2   35.40   12.00
   5   4   2   44.00   12.00
  -4   5   2   32.10    8.50
  -5  -4   2   37.90   12.20
   5   4   2   30.20   10.00
  -5  -4   2   33.90   12.30
  -4   5   2   33.30    8.80
  -4   5   2   34.30    9.00
  -5  -4   2    0.20    7.90
   4  -5   2   27.00   18.30
   5   4   2  -19.20   43.90
   4  -5   2   32.30    9.00
   5   4   2    6.50    7.70
   4  -5   2   35.30    9.30
  -4   5   2   36.30    7.70
  -5  -4   2   11.10   10.40
  -4   5   2   20.90    9.10
   4  -5   2   19.80   13.20
   5   4   2   30.70   13.40
  -5  -3  -2   26.70    9.70
   5   3  -2   27.30   10.20
  -3   5  -2   27.90    6.60
  -5  -3  -2   18.70   10.70
   5   3  -2   12.70    8.40
   3  -5  -2   30.90   13.90
  -3   5  -2   24.80    4.80
  -5  -3  -2   20.90    8.50
   3  -5  -2   38.70   15.10
  -3   5  -2  -14.50   25.10
   5   3  -2   15.70    9.20
   5   3  -2    7.80    9.40
   5   3  -2   35.40   14.80
   3  -5  -2   17.20   10.00
   3  -5  -2   24.10    6.80
   5   3  -2  126.99   55.99
   3  -5  -2    0.50    7.60
   3  -5  -2   33.80    7.40
  -3   5  -2   26.80    7.10
  -3   5  -2   31.20    5.50
  -3   5  -2   23.80    6.60
  -3   5  -2   33.60    9.70
   3  -5  -2   17.90   25.50
  -5  -3  -2   24.40   16.70
  -3   5  -2   26.50    4.90
  -3   5  -2   28.50    6.80
   5   3  -2   23.10    9.00
   3  -5   2    5.60   24.90
  -5  -3   2   27.70   18.10
   5   3   2   37.70   11.20
   5   3   2   30.90   14.20
  -5  -3   2   23.10   10.00
  -5  -3   2   19.90   11.30
   5   3   2   31.30   12.70
  -3   5   2   24.80    4.60
   3  -5   2   34.40   14.90
   3  -5   2   35.10    8.00
  -3   5   2   33.80   10.10
   5   3   2   29.30   11.40
   5   3   2   42.40   13.60
  -3   5   2   46.60   10.00
   5   3   2  108.69   44.10
   3  -5   2    8.20   10.80
  -3   5   2   61.89   25.10
  -3   5   2   39.50    8.20
  -3   5   2   23.90    4.50
  -3   5   2   31.90    6.60
  -5  -3   2   62.89   41.60
   5   3   2   47.90   16.30
   5   3   2   32.60   12.50
   3  -5   2   43.80   15.90
   5   2  -2   22.20   12.20
   2  -5  -2   35.10   14.70
  -2   5  -2   25.70    7.10
   2  -5  -2   25.10   12.40
  -5  -2  -2   32.60   12.40
  -2   5  -2   25.90    7.50
  -2   5  -2   22.50    6.70
   5   2  -2   19.10   10.30
  -2   5  -2   13.20   18.70
   5   2  -2   13.70    7.90
   5   2  -2  -26.20   37.50
   2  -5  -2   21.00   11.70
  -2   5  -2   32.00    9.20
  -5  -2  -2   51.99   32.00
  -5  -2  -2   19.60    9.50
  -2   5  -2   23.20    6.00
  -2   5  -2   35.30    8.00
   5   2  -2   32.00   11.70
  -5  -2  -2    9.40    9.10
   2  -5  -2   23.60   15.80
   2  -5  -2   29.10   12.50
   2  -5  -2   25.10    5.20
  -2   5  -2   20.60    4.20
   5   2  -2   20.80    8.70
  -5  -2  -2   23.40    9.20
   5   2   2   19.40    9.90
   2  -5   2   26.10   11.70
   2  -5   2   12.50    9.70
  -5  -2   2   34.80   33.30
   2  -5   2   49.10   19.10
   5   2   2   17.90   10.70
  -2   5   2   39.00   13.50
  -2   5   2   27.10    6.30
   5   2   2   11.60    7.60
   5   2   2   47.00   16.70
   5   2   2    0.10   39.40
   2  -5   2   21.30    5.10
  -2   5   2   29.30    7.40
  -5  -2   2   34.50   13.40
   5   2   2   22.60    9.50
  -5  -2   2   24.90   11.90
   2  -5   2   10.80   11.00
  -2   5   2   31.70    8.70
   5   2   2   11.80    8.10
  -2   5   2   27.20    9.80
  -2   5   2   25.50    7.80
   2  -5   2   27.60   14.10
  -5  -2   2   21.80    9.40
   5   2   2   17.80    9.90
  -5  -1  -2   38.00   14.30
   5   1  -2   23.50   13.20
  -5  -1  -2   11.60    7.40
  -1   5  -2   18.70    4.70
  -5  -1  -2    9.90   39.80
   1  -5  -2   18.10    2.90
   1  -5  -2   26.30   11.70
  -1   5  -2   45.90   11.30
   5   1  -2   19.20    9.20
   5   1  -2   11.10    6.50
  -5  -1  -2   50.29   15.80
   1  -5  -2   18.90    2.90
  -1   5  -2   22.00    8.00
  -1   5  -2   15.20    6.40
   5   1  -2    6.20    5.90
  -1   5  -2   20.00    5.00
   5   1  -2    1.90    5.70
   5   1  -2   25.80   37.40
  -5  -1  -2   15.60    7.70
  -1   5  -2   24.70    7.00
   1  -5  -2   16.60   10.30
  -5  -1   2   20.80    5.80
  -1   5   2   18.70    7.80
   5   1   2   15.30    8.10
  -5  -1   2   17.00    9.70
   5   1   2   29.70   10.00
   5   1   2   25.80   10.10
  -1   5   2   10.80    5.40
   5   1   2   24.60   39.00
   5   1   2   23.40   10.00
  -5  -1   2   10.60    7.00
   1  -5   2   15.00    6.50
  -5  -1   2   -7.10   28.70
  -1   5   2   13.80    5.90
   1  -5   2   16.90    4.00
   1  -5   2   29.00   12.70
   1  -5   2    7.10    9.80
   5   1   2   12.00    8.70
   1  -5   2   17.30   13.70
   5   1   2    8.60    8.90
   1  -5   2   19.70   10.00
  -1   5   2   19.70    7.90
  -5  -1   2   13.60    7.70
  -5   0  -2   31.90   43.50
   0  -5  -2   29.20   12.10
   5   0  -2   23.70   11.20
   5   0  -2   23.10   11.20
  -5   0  -2   25.50    9.80
   5   0  -2   12.80    9.00
   0   5  -2   20.90    4.80
   5   0  -2   17.00    9.00
   5   0  -2    6.90    4.90
   5   0  -2   59.29   34.50
   0   5  -2    8.20    5.60
   0  -5  -2   24.10   12.80
   5   0  -2    8.80    5.60
  -5   0  -2   23.80    9.20
  -5   0  -2   29.40   10.20
   0   5  -2   24.80    9.50
  -5   0  -2   10.90    6.10
   0   5  -2   18.90    7.60
   0   5  -2   18.50    7.10
   0  -5  -2   15.60   11.20
   0   5  -2   14.40    3.90
  -5   0  -2    9.10    7.70
   5   0  -2   16.30    7.60
  -5   0  -2    9.60    6.40
   5   0   2   12.30    8.60
   5   0   2   14.90    7.60
  -5   0   2   36.90   12.00
   5   0   2   16.90    8.30
   0   5   2   11.40    6.30
   5   0   2   -6.40   45.40
   0  -5   2   20.80   13.90
   0  -5   2   36.00   15.50
  -5   0   2   18.40    7.90
   0  -5   2   17.80   10.50
   5   0   2   26.30    7.40
  -5   0   2    1.70    5.00
   0   5   2   12.30    6.00
   0  -5   2   16.00   10.30
   0   5   2   17.10    6.80
   5   0   2   24.30    8.20
   5   0   2   15.20    8.50
  -5   0   2   12.40    7.10
   5   0   2    0.60    5.10
  -5   0   2   22.20    7.90
   0   5   2   31.40    9.40
  -5   0   2    6.30    4.60
  -5   0   2    3.30   45.30
   0  -5   2   24.50    4.90
   0  -5   2   20.40   13.90
   5  -1  -2   15.70    6.40
   1   5  -2   18.50    3.80
  -5   1  -2   98.69   41.30
  -1  -5  -2   12.20    7.90
   5  -1  -2   21.00    9.00
   1   5  -2   14.00    7.40
   5  -1  -2   42.30   17.10
   5  -1  -2   24.40    6.40
   1   5  -2   22.50    6.30
   5  -1  -2   12.00    9.00
  -1  -5  -2   -2.30   11.60
  -5   1  -2   11.80    8.10
   5  -1  -2   18.60   11.80
   5  -1  -2    9.20    8.30
   1   5  -2   28.50   10.70
   5  -1  -2  -24.20   32.30
  -5   1  -2   15.40    9.10
  -1  -5  -2   24.00   11.90
  -1  -5  -2  -10.40   11.90
  -5   1  -2   28.30   11.10
  -5   1  -2   16.40    7.80
  -5   1  -2   11.50    6.60
  -1  -5  -2   14.50   11.20
  -1  -5  -2   10.80   10.70
  -1  -5  -2   20.10   10.90
   1   5  -2   15.70    5.60
   1   5  -2   13.00    7.30
   1   5  -2   13.20    3.80
  -1  -5  -2   17.90    4.60
   1   5   2   18.60    5.20
  -5   1   2   14.40    5.20
   5  -1   2   18.20    7.40
   5  -1   2   14.70    5.50
  -5   1   2   46.90   37.40
  -5   1   2   11.70    8.00
  -1  -5   2   20.90   15.90
  -1  -5   2    8.00    9.70
   5  -1   2   14.50    8.10
   1   5   2   18.50    8.00
  -5   1   2   30.40    9.10
   1   5   2   18.70    8.40
  -1  -5   2   11.30    7.90
  -5   1   2   11.10    6.80
   5  -1   2   19.80    9.10
  -1  -5   2   19.80   17.60
  -1  -5   2   12.50    8.60
   5  -1   2   29.60   38.30
   1   5   2   16.00    8.10
  -1  -5   2    5.50    6.10
  -5   1   2   46.90   14.80
   5  -1   2   13.10    7.10
   5  -1   2   27.80   13.30
  -1  -5   2   19.10    5.30
   5  -1   2   13.40   10.50
   1   5   2   15.00    7.50
  -5   1   2   24.90    9.10
   1   5   2   12.60    4.20
   2   5  -2   29.40    7.20
   2   5  -2   30.00   10.70
  -5   2  -2   -6.00   33.70
   2   5  -2   52.49   12.30
   2   5  -2   25.70    8.90
  -5   2  -2   30.10   10.00
   5  -2  -2   18.10    8.30
  -2  -5  -2   39.90    7.90
  -2  -5  -2   26.80   11.00
   2   5  -2   29.30    5.40
  -2  -5  -2   12.30   10.00
  -2  -5  -2    8.70   21.40
   5  -2  -2   12.70    7.40
   5  -2  -2   11.30   12.10
  -2  -5  -2   18.90   12.80
   2   5  -2   21.70    5.20
  -5   2  -2   31.40   10.20
   2   5  -2   27.70   10.60
   2   5  -2   21.10    5.90
  -2  -5  -2   24.70    7.30
   5  -2  -2   25.90   10.40
  -5   2  -2   30.10    9.60
  -5   2  -2   22.40    8.90
  -5   2  -2   24.70   10.50
  -2  -5  -2   23.80    9.50
   2   5  -2   36.10   11.40
   5  -2  -2   20.40    4.80
   5  -2  -2   13.90    7.90
   5  -2  -2   22.80   11.50
   5  -2  -2   22.50   36.10
   5  -2   2   21.80   36.00
  -5   2   2   29.90    6.80
  -5   2   2   39.60   13.70
   5  -2   2   17.60    8.60
   2   5   2   21.60    4.00
  -2  -5   2   13.30   12.20
   5  -2   2   20.50    9.30
  -2  -5   2   29.30   23.30
  -2  -5   2   15.20    9.60
   2   5   2   23.20    8.80
   2   5   2   40.00    5.40
  -2  -5   2  -30.80   22.80
   2   5   2   21.40    5.50
   5  -2   2   28.00   10.20
  -2  -5   2   32.30   16.00
   2   5   2   32.30   12.50
   5  -2   2   38.40   13.40
   2   5   2    5.60    5.70
   5  -2   2   24.00    9.00
  -5   2   2   45.00   38.80
   2   5   2   20.20    9.50
  -2  -5   2   19.30    6.70
   2   5   2   19.00    7.90
  -2  -5   2   45.80   13.80
   5  -2   2   43.70   16.50
  -5   2   2   28.70    9.80
  -5   2   2   26.80    9.70
  -5   2   2   34.40    9.60
   5  -2   2   22.00    4.90
  -5   2   2   21.80    8.60
  -2  -5   2   18.90    7.80
  -2  -5   2   18.60   10.90
  -2  -5   2   27.30    7.20
   2   5   2   21.40   25.70
   5  -2   2   28.20   16.30
   5  -2   2   29.30    5.60
   3   5  -2   26.30    7.60
   3   5  -2   29.60    9.10
  -5   3  -2   10.70    6.80
   3   5  -2   15.60    8.90
  -5   3  -2    7.10    6.60
  -5   3  -2   31.10   11.50
   3   5  -2   35.30    8.00
  -3  -5  -2   39.00    9.90
   3   5  -2   35.60   10.50
   3   5  -2   16.90    9.70
  -5   3  -2    8.00   41.80
   5  -3  -2    4.90    8.80
  -3  -5  -2   50.89   32.40
  -3  -5  -2   24.70    7.90
  -5   3  -2   22.80    8.60
   5  -3  -2   14.30    9.10
   3   5  -2   38.20   13.60
   5  -3  -2   26.70    9.70
   5  -3  -2   29.70   14.50
  -3  -5  -2   28.10   12.60
   5  -3  -2   26.20   10.80
  -5   3  -2   28.80   10.20
  -3  -5  -2   24.90   13.10
  -3  -5  -2   40.00   10.20
   5  -3  -2   28.50   10.90
   3   5  -2   29.20   12.00
   5  -3  -2   52.59   35.90
   3   5  -2   25.50   11.40
   5  -3  -2   23.00    8.70
  -5   3   2   23.50   13.30
  -5   3   2   21.80    8.90
  -3  -5   2   33.70   17.20
  -5   3   2   24.40    9.00
  -5   3   2   13.50    6.40
   5  -3   2    6.70    5.40
   3   5   2   40.40   13.00
   3   5   2   26.10    7.60
   3   5   2   27.30    6.70
  -5   3   2   24.60    9.40
   3   5   2   16.70    6.10
   5  -3   2   13.70    8.20
   3   5   2   37.00   32.10
  -3  -5   2   20.40   30.70
   5  -3   2   96.49   45.20
   5  -3   2   35.70   10.50
   3   5   2   31.80   11.10
  -5   3   2    4.60   34.50
  -3  -5   2    8.70    8.50
  -5   3   2   18.30    7.20
   3   5   2   25.90   12.00
   3   5   2   31.90   12.30
  -3  -5   2   44.00   12.00
   5  -3   2   46.30   14.50
   5  -3   2   21.50    8.50
  -3  -5   2   20.30    7.40
   3   5   2   14.80    6.00
   5  -3   2   16.60   11.80
  -3  -5   2   22.70   16.60
  -3  -5   2   44.10   10.60
   5  -3   2   23.50   15.70
  -5   4  -2   38.30   10.50
  -4  -5  -2   43.70   16.80
   5  -4  -2   34.20   11.40
  -4  -5  -2   46.70   18.30
   4   5  -2   51.09   14.10
   5  -4  -2   23.10    8.10
   5  -4  -2   30.70   13.60
   4   5  -2   44.70   10.80
   4   5  -2   23.50   11.10
   4   5  -2   24.10   10.70
   5  -4  -2   25.80   16.70
   5  -4  -2   49.50   12.90
  -4  -5  -2   36.80   44.50
  -4  -5  -2   32.10   10.10
   4   5  -2   27.10    9.80
  -5   4  -2   34.30   10.10
   4   5  -2   36.70   14.80
  -5   4  -2   43.80   11.70
   5  -4  -2   31.30    9.70
  -4  -5  -2   38.80    7.90
   4   5  -2  108.39   49.00
  -4  -5  -2   51.19   21.60
  -4  -5  -2   32.00    8.40
  -5   4  -2   41.90   11.30
   4   5  -2   43.50   11.00
  -5   4  -2   28.30   11.50
  -4  -5   2   48.40   13.90
  -4  -5   2   40.60   11.70
  -4  -5   2   23.80    9.40
   4   5   2   45.10   10.70
  -4  -5   2   48.20   20.70
   4   5   2   29.10   13.50
   5  -4   2   32.90   13.40
   4   5   2   35.50   10.60
  -5   4   2   35.80   10.40
  -4  -5   2   49.40   22.40
  -5   4   2   48.10   12.50
  -5   4   2   44.50   10.40
   4   5   2   10.90    9.80
   4   5   2   55.69   17.00
   5  -4   2   34.20   10.00
   5  -4   2   40.80   11.60
  -5   4   2   43.60   12.10
   4   5   2   -6.60   39.80
  -4  -5   2    1.30   44.80
   4   5   2   54.19   12.10
  -4  -5   2   62.19   22.30
   5  -4   2   49.40   12.40
   5  -4   2   46.00   11.70
  -5   4   2   26.40    9.00
   5  -4   2   34.60   19.20
   4   5   2   46.60   14.90
  -5   4   2   56.29   17.00
   4   5   2   16.90    7.00
   5  -5  -2   89.29   24.20
  -5  -5  -2   89.99   27.50
  -5   5  -2  102.89   16.50
  -5  -5  -2  132.59   21.80
   5   5  -2   69.49   56.49
   5   5  -2  111.09   25.90
   5   5  -2  101.59   21.40
  -5   5  -2  100.99   16.40
   5   5  -2   85.59   17.50
  -5   5  -2   68.79   16.60
   5  -5  -2  108.59   18.40
  -5  -5  -2  136.39   23.20
   5   5  -2   76.09   16.10
  -5   5  -2   78.69   19.40
  -5  -5  -2  100.79   19.30
  -5  -5  -2  140.19   50.09
   5   5  -2  126.79   26.50
   5   5  -2   84.39   28.40
  -5  -5  -2  120.59   72.39
  -5  -5  -2   66.59   26.10
  -5   5  -2   89.09   17.40
   5  -5  -2   79.09   33.10
   5   5   2  158.48   23.60
   5   5   2  118.59   24.20
  -5  -5   2  126.99   23.40
   5   5   2  123.19   20.40
  -5   5   2  111.59   17.30
  -5   5   2  109.19   16.60
  -5  -5   2   74.19   25.70
  -5   5   2   97.29   21.00
   5  -5   2   85.79   17.40
  -5  -5   2  151.78   25.30
   5   5   2  142.59   71.79
   5   5   2   90.79   23.60
  -5   5   2   96.89   17.40
  -5  -5   2   91.79   28.10
  -5   5   2   96.49   16.60
   5  -5   2   72.89   32.80
  -5   5   2  118.19   17.40
   5   5   2  117.69   30.40
   5  -5   2   85.19   17.00
   5   5   2  102.09   23.50
  -5  -5   2  116.89   21.30
   5  -5   2  138.49   30.90
   5  -6  -2   72.49   16.70
   6   5  -2   91.39   19.30
  -5   6  -2   96.89   21.90
  -5   6  -2  117.59   17.90
  -6  -5  -2   50.69   22.80
   6   5  -2   62.19   17.50
  -6  -5  -2   64.49   17.90
  -5   6  -2   83.69   12.80
  -6  -5  -2  100.69   28.30
  -6  -5  -2  101.79   41.30
  -5   6  -2   75.89   16.20
   5  -6  -2  142.49   33.20
  -6  -5  -2   72.39   19.90
   6   5  -2   73.39   20.00
   6   5  -2   89.09   24.80
   5  -6  -2  135.89   41.30
   6   5  -2   61.19   19.70
   6   5  -2   63.59   32.40
  -5   6   2   92.39   12.20
  -5   6   2   89.19   15.50
   6   5   2   58.49   15.60
  -6  -5   2   85.69   25.60
  -6  -5   2   79.39   27.40
   6   5   2   83.79   23.40
   6   5   2  103.69   20.10
   5  -6   2   99.69   27.90
   5  -6   2   85.39   16.70
  -5   6   2   94.89   16.00
  -5   6   2   63.09   16.90
   6   5   2   66.09   19.50
   5  -6   2   91.69   35.10
  -6  -5   2   78.59   21.00
   6   5   2  103.69   23.90
   5  -6   2   61.89   22.30
  -6  -5   2  110.39   23.90
  -5   6   2   84.59   15.00
   6   5   2   78.59   23.70
   6   4  -2  226.88   39.10
   4  -6  -2  171.28   22.00
  -6  -4  -2  188.78   30.60
   4  -6  -2  174.08   35.10
  -4   6  -2  183.28   20.30
   6   4  -2  142.79   77.89
  -6  -4  -2   78.19   66.89
  -4   6  -2  206.18   18.80
   6   4  -2  221.98   34.50
  -6  -4  -2  123.99   24.60
   6   4  -2  164.18   30.10
  -4   6  -2  156.38   25.40
  -6  -4  -2  275.57   47.10
   4  -6  -2  110.79   36.00
   4  -6  -2  172.78   34.50
   6   4  -2  207.38   36.40
   6   4  -2  145.59   32.70
  -6  -4  -2  203.18   38.60
  -6  -4  -2  248.98   36.70
   4  -6   2  197.88   37.50
  -6  -4   2  189.38   32.50
  -4   6   2  202.08   24.10
  -4   6   2  189.18   17.00
   4  -6   2  198.58   23.70
   6   4   2   56.29   64.99
  -6  -4   2  219.28   33.40
  -4   6   2  219.58   24.50
   4  -6   2  148.59   34.20
  -4   6   2  170.18   16.60
   4  -6   2  102.99   34.00
   6   4   2  149.09   26.80
   6   4   2  146.89   32.70
  -6  -4   2  182.18   29.90
  -6  -4   2  205.78   39.30
  -6  -4   2  161.98   34.00
  -4   6   2  204.48   26.80
   6   4   2  175.18   33.50
   6   4   2  238.58   37.10
  -3   6  -2  116.39   20.80
   6   3  -2  127.79   27.50
   6   3  -2  100.29   49.60
   6   3  -2  102.99   21.00
  -3   6  -2   97.79   14.50
   3  -6  -2  120.39   27.40
  -6  -3  -2  127.49   27.40
  -6  -3  -2  106.19   22.00
   3  -6  -2  109.89   27.70
  -3   6  -2  106.39   10.30
   3  -6  -2  125.29   29.80
   6   3  -2  140.29   27.90
  -6  -3  -2   94.09   27.00
   3  -6  -2  113.89   34.30
   6   3  -2  115.19   23.40
  -3   6  -2  117.19   21.10
  -3   6  -2  123.19   23.20
  -3   6  -2  121.99   10.20
   6   3  -2  122.99   23.00
  -3   6  -2  115.89   13.70
   6   3  -2   92.89   25.10
   3  -6  -2  180.18   34.00
  -6  -3  -2  138.59   25.10
  -6  -3  -2  -17.90   52.79
  -6  -3   2  114.39   23.00
   3  -6   2  143.79   39.00
  -3   6   2   97.69   16.50
   3  -6   2  145.49   32.80
   6   3   2  119.29   29.60
  -3   6   2  103.19   12.40
  -3   6   2   90.19   15.90
   6   3   2  130.09   27.20
  -6  -3   2   85.29   19.90
  -6  -3   2   90.39   59.69
   6   3   2  106.69   21.50
   6   3   2   88.29   60.79
  -3   6   2  121.69   17.50
   6   3   2  155.98   30.60
   3  -6   2  135.39   31.40
  -3   6   2   89.99   12.80
   6   3   2   68.79   17.60
   6   3   2   98.99   21.30
  -6  -3   2  127.19   27.70
  -6  -3   2  141.29   31.80
   3  -6   2  147.89   31.60
  -6  -2  -2  280.07   42.90
   2  -6  -2  270.27   18.40
  -2   6  -2  184.88   26.50
  -2   6  -2  284.17   33.40
   2  -6  -2  245.18   38.60
   2  -6  -2  349.37   49.10
  -6  -2  -2  252.97   34.00
  -2   6  -2  270.77   23.20
  -2   6  -2  270.67   22.40
  -2   6  -2  311.67   34.00
   6   2  -2  224.58   37.10
  -2   6  -2  301.67   22.70
   2  -6  -2  230.58   42.30
   6   2  -2  243.38   32.90
  -6  -2  -2  189.98   71.29
   2  -6  -2  171.58   40.30
  -2   6  -2  267.67   24.80
  -6  -2  -2  257.17   34.80
  -6  -2  -2  220.68   36.40
   6   2  -2  246.78   71.39
   6   2  -2  280.67   36.10
   6   2  -2  300.87   35.80
   2  -6  -2  243.88   39.10
   6   2  -2  276.07   39.70
  -2   6  -2  228.28   28.50
   6   2  -2  238.08   42.40
  -6  -2   2  268.97   75.69
   6   2   2  235.58   33.70
  -2   6   2  260.67   20.10
   2  -6   2  185.58   35.20
  -2   6   2  276.47   21.00
  -6  -2   2  279.87   35.80
  -2   6   2  313.17   41.40
  -6  -2   2  182.68   33.60
   2  -6   2  290.97   47.30
   2  -6   2  246.68   23.70
   2  -6   2  264.07   42.80
   2  -6   2  256.87   48.40
   6   2   2  255.67   43.10
   6   2   2  181.08   28.60
   6   2   2  228.48   36.00
   6   2   2  180.48   65.69
   6   2   2  207.68   36.00
  -2   6   2  299.67   25.10
   2  -6   2  209.58   39.10
  -6  -2   2  252.67   35.10
   2  -6   2  267.57   19.40
  -2   6   2  232.48   21.80
  -6  -2   2  231.78   39.10
  -2   6   2  270.97   30.00
   6   1  -2  515.75   48.30
  -6  -1  -2  439.16   40.90
  -1   6  -2  457.65   36.90
   6   1  -2  442.16   40.50
   6   1  -2  455.55   86.09
  -6  -1  -2  439.46   41.00
  -1   6  -2  434.86   36.00
  -1   6  -2  494.15   35.20
  -6  -1  -2  530.25   44.30
   6   1  -2  465.75   42.00
   1  -6  -2  537.15   65.79
   6   1  -2  409.96   51.39
  -6  -1  -2  307.27   74.99
  -6  -1  -2  443.86   42.80
   1  -6  -2  462.25   62.19
  -1   6  -2  476.95   31.30
  -6  -1  -2  502.65   47.40
   1  -6  -2  362.26   49.30
   1  -6  -2  482.85   56.09
  -1   6  -2  455.05   31.90
   1  -6  -2  574.34   65.29
   6   1  -2  372.16   51.59
  -6  -1   2  542.15   44.80
   6   1   2  459.55   44.70
  -1   6   2  429.26   37.20
  -1   6   2  429.86   36.10
  -6  -1   2  477.05   54.99
  -1   6   2  428.76   35.50
   1  -6   2  485.85   62.99
  -6  -1   2  481.15   42.20
   6   1   2  555.54   49.99
   1  -6   2  511.35   57.79
   1  -6   2  497.15   66.69
   6   1   2  377.36   44.90
   6   1   2  340.47   76.69
   6   1   2  459.45   41.70
  -6  -1   2  435.26   40.40
  -6  -1   2  285.07   76.99
   6   1   2  438.26   58.59
   1  -6   2  475.65   28.90
   6   1   2  421.86   40.80
  -6  -1   2  460.15   34.40
   1  -6   2  592.84   66.59
  -1   6   2  488.75   39.90
   1  -6   2  510.95   60.19
  -6   0  -2   48.70   14.00
   6   0  -2   32.80   12.00
   0  -6  -2   37.50   16.20
   0  -6  -2   75.69   20.00
   0   6  -2   64.09    9.40
   0   6  -2   42.90   12.70
   6   0  -2   26.20   15.20
  -6   0  -2   48.50   14.20
   6   0  -2  -23.60   36.80
   0   6  -2   33.50   11.90
  -6   0  -2   29.00   14.90
  -6   0  -2   40.70   13.50
  -6   0  -2   65.29   54.39
   0   6  -2   58.79   10.20
   6   0  -2   42.40   13.60
   0  -6  -2   55.49   22.90
   6   0  -2   32.50   14.60
   6   0  -2  100.39   31.90
   0   6  -2   59.19   12.60
   6   0  -2   52.29   12.10
  -6   0  -2   49.10   14.40
   0   6  -2   49.80   12.20
  -6   0  -2   58.49   15.20
   6   0  -2   59.89   17.50
   0  -6  -2   72.29   22.60
   0  -6  -2   36.20   17.80
  -6   0   2   49.50   14.00
   0  -6   2   29.70   16.10
   6   0   2   58.29   17.40
  -6   0   2   57.29   13.90
   0  -6   2   80.79   23.50
   6   0   2   37.50   48.80
   0  -6   2   65.59   20.50
   0  -6   2   40.20   15.80
   6   0   2   45.10   11.10
   0   6   2   67.29   14.60
  -6   0   2   57.69   16.30
   6   0   2   37.00   15.80
   6   0   2   52.79   14.90
  -6   0   2   27.60   13.20
  -6   0   2   27.70   11.30
   0  -6   2   48.90    7.40
   6   0   2   37.80   13.00
   0   6   2   43.40   12.50
   6   0   2   47.80   13.80
   6   0   2   55.59   18.00
  -6   0   2  -14.90   35.50
   0   6   2   49.20   15.20
   0  -6   2   85.59   25.50
  -1  -6  -2  499.55   48.70
   1   6  -2  513.55   35.50
   1   6  -2  476.55   37.60
   6  -1  -2  397.86   37.10
  -6   1  -2  443.36   37.50
  -6   1  -2  511.15   47.80
   6  -1  -2  410.66   63.99
   6  -1  -2  329.17   71.79
   1   6  -2  442.26   36.10
   1   6  -2  517.55   41.80
   6  -1  -2  482.05   42.40
  -1  -6  -2  580.24   52.59
  -6   1  -2  474.85   40.00
   1   6  -2  501.25   42.90
  -1  -6  -2  559.54   65.59
   6  -1  -2  451.85   34.40
   6  -1  -2  465.65   44.20
   6  -1  -2  498.85   43.20
  -1  -6  -2  670.03   77.19
   1   6  -2  469.55   39.50
  -1  -6  -2  474.05   43.40
  -6   1  -2  461.45   87.39
  -6   1  -2  424.76   40.10
   6  -1  -2  458.85   55.09
  -1  -6  -2  442.06   30.20
   6  -1  -2  505.95   59.49
  -6   1  -2  575.64   44.80
   6  -1   2  537.75   60.19
  -6   1   2  488.55   42.90
  -6   1   2  440.46   52.39
  -1  -6   2  439.16   40.90
  -1  -6   2  468.55   43.90
   1   6   2  460.75   40.90
  -1  -6   2  382.06   58.19
  -1  -6   2  625.94   68.79
   6  -1   2  474.05   38.70
   6  -1   2  472.45   43.40
  -1  -6   2  458.55   39.30
  -1  -6   2  443.06   63.29
  -6   1   2  435.66   79.59
   6  -1   2  464.85   42.00
   1   6   2  514.05   41.90
   1   6   2  453.25   32.20
  -6   1   2  506.05   42.60
   6  -1   2  502.45   42.40
   1   6   2  502.85   39.60
   6  -1   2  517.65   35.20
   1   6   2  465.15   32.40
  -6   1   2  443.56   33.10
   6  -1   2  443.66   87.79
   6  -1   2  495.25   57.29
  -1  -6   2  417.26   31.40
   2   6  -2  276.67   19.90
   2   6  -2  282.47   24.70
  -6   2  -2  125.79   50.89
  -6   2  -2  244.58   34.10
   6  -2  -2  239.08   39.70
   6  -2  -2  260.37   41.40
  -2  -6  -2  259.57   48.00
   2   6  -2  314.87   36.10
  -2  -6  -2  286.77   40.90
   6  -2  -2  299.57   38.70
   2   6  -2  256.77   34.60
  -2  -6  -2  338.67   51.29
  -6   2  -2  327.07   37.60
   2   6  -2  313.47   38.20
  -6   2  -2  236.38   36.70
   6  -2  -2  230.98   47.00
   6  -2  -2  290.87   41.20
   6  -2  -2  257.77   19.50
  -2  -6  -2  292.97   45.30
  -2  -6  -2  217.08   37.80
   2   6  -2  321.07   38.40
  -2  -6  -2  309.67   36.90
   6  -2  -2  195.38   30.20
  -6   2  -2  198.78   29.60
   6  -2  -2  165.58   57.59
   2   6  -2  253.17   19.90
   6  -2   2  235.18   67.49
   6  -2   2  217.68   45.20
  -2  -6   2  300.97   23.60
  -2  -6   2  170.18   41.50
  -6   2   2  249.78   32.70
   6  -2   2  217.88   30.80
  -6   2   2  165.48   58.29
   6  -2   2  248.28   33.20
   6  -2   2  305.07   40.70
   6  -2   2  224.08   38.60
  -2  -6   2  214.78   40.80
  -6   2   2  246.98   29.40
  -6   2   2  234.08   32.70
   2   6   2  289.67   37.00
  -2  -6   2  213.88   44.40
   2   6   2  243.28   33.70
  -2  -6   2  251.97   35.80
  -6   2   2  218.18   31.30
   6  -2   2  357.66   47.40
  -2  -6   2  228.78   41.80
   2   6   2  271.37   18.30
   2   6   2  268.87   18.50
  -2  -6   2  305.07   46.80
   2   6   2  237.38   32.70
   6  -2   2  252.37   34.20
  -6   2   2  248.78   19.00
  -2  -6   2  284.07   22.60
  -6   2   2  164.08   31.30
   2   6   2  297.77   28.10
   6  -2   2  254.67   19.50
  -6   2   2  231.88   18.80
   2   6   2  274.27   30.10
   6  -3  -2   96.49   32.30
   3   6  -2   94.79   21.10
   6  -3  -2  115.09   28.20
   6  -3  -2   87.49   18.90
  -6   3  -2  123.19   25.60
   6  -3  -2   94.39   21.30
  -3  -6  -2  115.69   18.20
   3   6  -2  119.09   22.50
  -3  -6  -2  112.59   22.30
  -6   3  -2  124.69   21.70
   3   6  -2  162.48   22.80
  -6   3  -2  133.49   22.10
  -3  -6  -2  119.99   30.60
   3   6  -2  145.69   28.20
   3   6  -2  116.59   16.90
   3   6  -2  117.29   13.90
  -3  -6  -2  124.59   20.80
   6  -3  -2  121.09   25.20
  -3  -6  -2  150.68   49.80
  -3  -6  -2  148.59   34.10
   3   6  -2   99.29   22.30
   6  -3  -2  104.19   22.70
  -3  -6  -2   81.89   28.40
  -6   3  -2  112.19   22.10
  -3  -6   2   90.39   28.20
   3   6   2  139.79   23.70
   6  -3   2  109.19   21.10
   6  -3   2   91.39   23.00
  -3  -6   2  101.99   16.80
  -6   3   2  129.79   22.30
   3   6   2   99.49   11.80
  -3  -6   2  102.19   17.70
   3   6   2  114.69   15.90
   6  -3   2  105.49   23.60
  -3  -6   2  163.68   33.20
  -3  -6   2  116.59   34.90
   3   6   2  121.49   25.60
  -6   3   2   99.39   13.90
   3   6   2  114.79   12.80
   6  -3   2   94.79   30.10
  -6   3   2  138.29   23.50
  -6   3   2  120.79   22.60
  -6   3   2   93.09   22.60
   6  -3   2   90.09   19.20
  -3  -6   2  139.79   23.50
   3   6   2  111.09   23.20
   3   6   2  109.49   20.60
  -6   3   2  117.69   19.10
   3   6   2  149.59   26.30
   6  -3   2  107.79   23.00
   3   6   2  103.39   21.10
   6  -3   2  127.39   29.20
  -3  -6   2  135.59   44.80
   6  -4  -2  152.48   30.00
  -4  -6  -2  173.18   21.80
  -4  -6  -2  184.88   28.40
  -6   4  -2  179.38   26.80
  -4  -6  -2  139.39   61.49
  -4  -6  -2  177.28   37.00
  -6   4  -2  172.68   26.50
   6  -4  -2  178.98   27.20
  -4  -6  -2  250.37   47.50
   4   6  -2  200.68   34.00
  -6   4  -2  189.18   29.30
   4   6  -2  195.88   26.00
   4   6  -2  240.88   31.70
  -4  -6  -2  231.18   74.49
   4   6  -2  181.98   23.20
  -6   4  -2  135.59   28.50
   6  -4  -2  234.28   60.99
   4   6  -2  212.08   30.10
   4   6  -2  231.88   35.90
   4   6  -2  196.38   33.10
   4   6  -2  247.08   37.20
   4   6  -2  171.48   22.90
   6  -4  -2  178.28   27.60
   6  -4  -2  213.58   30.10
  -6   4  -2  176.88   27.60
  -6   4   2  199.68   24.90
  -4  -6   2  215.48   43.20
   4   6   2  209.88   23.00
  -4  -6   2  124.59   57.19
  -4  -6   2  189.48   26.90
   4   6   2  246.48   55.49
   4   6   2  253.07   33.60
  -6   4   2  177.18   27.30
   6  -4   2  145.99   25.60
   6  -4   2  199.38   29.50
  -6   4   2  205.58   34.70
   4   6   2  199.88   34.60
   4   6   2  217.58   34.80
   6  -4   2  178.58   27.20
   4   6   2  141.39   57.99
   4   6   2  162.58   22.40
  -4  -6   2  193.68   25.10
  -4  -6   2  120.59   25.30
   4   6   2  186.08   31.70
   4   6   2  185.18   22.00
  -4  -6   2  204.68   39.30
  -6   4   2  247.88   30.90
   6  -4   2  142.29   29.90
   6  -4   2  167.88   44.30
  -6   4   2  170.68   25.90
   6  -4   2  188.18   35.10
  -6   5  -2   83.29   16.90
  -5  -6  -2   77.19   31.00
   6  -5  -2   99.99   20.90
   5   6  -2   51.19   17.30
  -5  -6  -2  131.19   32.90
   5   6  -2   72.39   20.50
  -6   5  -2   53.89   14.80
  -5  -6  -2  -19.30   70.39
  -6   5  -2   56.49   13.20
   5   6  -2  102.69   23.30
   5   6  -2   48.20   18.20
   6  -5  -2   56.39   27.20
   6  -5  -2  135.09   31.90
   5   6  -2   86.69   16.70
  -6   5  -2   45.20   15.90
   5   6  -2   78.69   17.70
  -5  -6  -2   26.30   18.20
   5   6  -2   90.29   21.80
  -5  -6  -2   53.99   15.60
  -6   5   2   87.79   16.00
  -6   5   2   85.99   22.10
   5   6   2   84.69   16.30
   6  -5   2   73.79   31.60
   5   6   2  115.69   27.10
  -5  -6   2   81.09   19.50
   5   6   2   93.79   22.30
   5   6   2   71.69   15.50
   6  -5   2   73.09   24.00
   6  -5   2   87.69   18.40
   5   6   2   86.09   23.50
  -6   5   2   73.59   16.30
  -5  -6   2   71.89   29.60
  -6   5   2   59.29   15.40
  -5  -6   2  150.08   93.09
   5   6   2   92.99   21.90
  -5  -6   2  127.49   35.20
  -5  -6   2   73.69   24.90
   6   6  -2   27.60   15.90
   6   6  -2    1.60    6.20
   6   6  -2   25.70   10.60
  -6   6  -2   31.20   10.50
   6   6  -2    4.90    8.40
   6   6  -2   37.90   15.00
  -6   6  -2   24.10    9.90
  -6   6  -2    9.20    8.70
   6   6  -2   15.70    9.30
   6  -6  -2   39.10   18.90
  -6  -6  -2   42.90   19.80
  -6   6  -2   29.20    9.20
  -6  -6  -2   15.00   14.30
   6  -6  -2   36.90   23.00
  -6  -6  -2   31.40   14.30
   6   6  -2   11.10   11.40
   6   6   2   27.70   10.90
   6   6   2   10.50    7.30
   6   6   2   50.29   18.00
  -6  -6   2   44.40   21.90
  -6  -6   2   14.90    9.00
  -6   6   2   32.40   10.90
  -6  -6   2   28.00   15.80
   6  -6   2   39.80   18.70
  -6   6   2   21.80    8.30
  -6  -6   2   19.10   18.60
  -6   6   2   22.90   13.10
  -6   6   2   35.50    9.40
   6   6   2   33.40   16.90
   6   6   2   25.30   13.40
   6   6   2   25.20   14.60
   6  -6   2   71.39   29.60
  -7  -6  -2    1.80    9.40
   7   6  -2   18.50   14.00
   7   6  -2    8.30    7.80
  -7  -6  -2    2.10    6.10
  -7  -6  -2    3.30    8.00
   7   6  -2   -5.20    3.40
  -6   7  -2    0.30    5.50
  -7  -6  -2   12.70   14.10
   6  -7  -2   -5.20    7.80
   6  -7  -2    3.00   10.20
  -6   7  -2    4.50    5.60
   7   6  -2   15.60   11.50
   7   6  -2    6.20    7.40
   7   6  -2    3.80    6.70
   7   6  -2    0.20    7.50
  -7  -6   2   -1.00    4.20
   7   6   2    0.70    7.60
   7   6   2   12.10    8.80
  -7  -6   2    1.70    7.70
  -7  -6   2   -1.70    6.80
   7   6   2    4.60    6.50
  -7  -6   2   12.30   15.50
   7   6   2    6.20    8.10
   7   6   2   26.80   18.50
  -6   7   2    4.40    4.80
  -6   7   2    4.90    9.60
   6  -7   2   -0.30   11.00
   6  -7   2   -0.40    8.20
   7   6   2    9.00    9.10
  -5   7  -2    0.70    6.30
  -5   7  -2   13.70    5.80
   5  -7  -2   13.60   12.10
   7   5  -2   22.70   12.40
  -7  -5  -2    7.20   11.70
  -7  -5  -2   46.10   20.80
   7   5  -2   45.60   19.50
  -7  -5  -2   20.40   11.90
   7   5  -2   34.60   14.60
   7   5  -2    2.80    6.90
   7   5  -2   18.10   13.50
   5  -7  -2    4.30   10.70
  -5   7  -2   16.20    8.20
  -7  -5  -2   20.30   11.20
   7   5   2   24.90   11.00
  -7  -5   2   18.70   12.00
   7   5   2   24.40   13.40
   5  -7   2    5.40   11.60
  -5   7   2   11.10    5.40
   7   5   2   21.70   12.70
  -5   7   2    6.80    4.10
   5  -7   2   12.00   10.50
   7   5   2   13.00   11.10
  -5   7   2    4.30    5.90
  -7  -5   2   38.30   16.90
   7   5   2   10.40    9.80
  -7  -5   2   29.70   12.90
  -7  -5   2   35.60   19.90
   7   5   2   13.40   12.20
  -7  -4  -2   14.30    9.30
  -7  -4  -2    5.70    6.50
   4  -7  -2   10.20    9.30
  -4   7  -2    2.40    4.40
  -7  -4  -2   23.60   17.70
   4  -7  -2   11.90   15.00
   7   4  -2    7.00    7.30
  -7  -4  -2   15.30   11.90
   7   4  -2   -4.60    6.50
  -4   7  -2    5.50    2.80
   7   4  -2    2.60    6.40
  -4   7  -2    4.70    2.70
  -4   7  -2   13.50    8.40
   7   4  -2    7.90    7.40
  -7  -4  -2   29.40   17.20
   7   4  -2   -1.80    6.40
   4  -7  -2   -3.80    5.30
   7   4  -2   -1.60    3.40
  -4   7   2   -0.30    4.10
   4  -7   2   43.00   20.20
   7   4   2    0.50    5.50
   4  -7   2   -0.60    9.20
  -7  -4   2   16.40   12.90
  -4   7   2    5.40    4.50
  -7  -4   2   -0.60    5.50
  -7  -4   2    1.00    5.40
   7   4   2   11.90   12.60
  -7  -4   2   16.80   13.50
   7   4   2    8.80    8.20
   7   4   2    3.40    7.70
  -7  -4   2   -5.20    4.80
   7   4   2    9.30    6.90
  -4   7   2    8.10    7.20
   4  -7   2    0.90    7.70
   7   4   2    1.80    6.20
  -7  -3  -2   23.00   12.20
   7   3  -2   22.30   13.80
  -7  -3  -2   17.90   12.80
   3  -7  -2   14.00   11.80
   7   3  -2   23.60   11.20
   3  -7  -2   29.70   17.40
  -7  -3  -2   29.10   15.90
  -7  -3  -2   33.40   14.00
  -3   7  -2   19.90    6.40
   3  -7  -2   42.20   17.00
   3  -7  -2    8.20   11.80
   7   3  -2   15.90   11.00
   3  -7  -2   45.50   18.90
  -3   7  -2   21.80    8.30
  -3   7  -2   14.30    8.60
   7   3  -2   21.80   10.10
  -3   7  -2   20.50   10.40
  -7  -3  -2   48.40   79.39
   7   3  -2    3.80    8.90
  -3   7  -2   17.80    5.90
   7   3  -2   17.60   79.89
  -3   7   2   40.00   11.90
   3  -7   2   11.50   12.20
  -7  -3   2   23.50   12.10
   3  -7   2   26.60   15.60
   7   3   2   17.30   12.90
   7   3   2   12.30    9.70
   7   3   2   45.80   17.10
  -3   7   2   26.90   12.70
  -7  -3   2   33.00   83.49
   7   3   2   75.79   64.39
  -7  -3   2   27.00   11.50
  -7  -3   2   31.20   13.70
   3  -7   2   32.20   21.10
   7   3   2   29.90   11.80
  -3   7   2   28.40    9.20
   3  -7   2   29.70   16.00
  -3   7   2   23.10    7.90
   7   2  -2   -1.80    7.20
  -2   7  -2   13.40    6.00
   2  -7  -2   10.80   14.40
  -2   7  -2    5.50    5.60
   2  -7  -2   10.70   11.10
  -7  -2  -2    7.30   73.19
   7   2  -2   10.60   10.70
  -7  -2  -2    6.20    6.70
   2  -7  -2    6.30    9.70
   7   2  -2   -0.50    5.40
  -7  -2  -2   16.30   12.60
   7   2  -2   24.90   84.89
   2  -7  -2    3.40    7.30
  -2   7  -2    8.90    5.50
   7   2  -2   41.60   15.00
   7   2  -2   32.70   17.60
  -2   7  -2   11.10    6.60
   7   2  -2    7.90    6.50
   2  -7  -2   26.60   18.00
  -2   7   2   10.50    6.70
  -2   7   2   13.70    6.40
  -7  -2   2   12.80   11.20
   7   2   2  -15.90   70.29
   7   2   2   11.30    9.20
   7   2   2   19.70   10.90
   7   2   2    2.10    6.20
   2  -7   2   30.10   15.10
  -7  -2   2    2.80    7.40
  -7  -2   2  -85.99   74.69
   7   2   2    7.80    8.90
  -2   7   2   18.90    7.30
   7   2   2    7.20   11.10
   2  -7   2   23.40   17.40
  -2   7   2    8.00    3.90
  -2   7   2   15.70    8.70
   2  -7   2    9.80   12.30
   7   2   2   17.30   11.60
   2  -7   2   26.10   15.60
  -1   7  -2  190.58   26.20
  -7  -1  -2  212.28   68.09
   7   1  -2  192.18   44.30
   1  -7  -2  217.48   44.80
  -7  -1  -2  187.78   32.00
  -1   7  -2  180.28   16.70
  -7  -1  -2  129.39   25.80
  -7  -1  -2  169.08   29.50
   1  -7  -2  217.08   43.00
   7   1  -2  166.48   29.80
   7   1  -2  190.58   37.40
  -1   7  -2  186.58   23.70
   7   1  -2  180.98   30.10
   1  -7  -2  184.68   41.80
  -1   7  -2  233.48   31.10
  -1   7  -2  161.88   26.90
   1  -7  -2  227.48   38.10
   7   1  -2  150.98   31.50
   1  -7  -2  154.18   33.50
   7   1  -2  159.38   25.30
   7   1  -2  104.99   74.49
  -1   7  -2  179.28   16.60
   7   1   2  244.28   31.30
   7   1   2  250.47   39.20
  -1   7   2  200.38   28.30
   1  -7   2  140.99   33.00
  -7  -1   2  151.58   80.39
   1  -7   2  182.98   36.60
  -7  -1   2  195.38   31.10
   1  -7   2  263.47   50.99
  -1   7   2  154.18   23.20
  -1   7   2  162.88   24.60
   7   1   2  153.88   27.90
   7   1   2   56.89   53.79
  -1   7   2  216.98   29.60
  -7  -1   2  183.68   31.30
   1  -7   2  130.49   32.80
  -7  -1   2  167.18   29.70
   1  -7   2  166.18   39.70
   7   1   2  189.78   42.70
   7   1   2  184.78   31.50
   7   1   2  253.27   40.40
   0   7  -2  658.23   50.09
   7   0  -2  551.14   56.49
   0   7  -2  724.53   55.89
   0  -7  -2  605.94   57.49
  -7   0  -2  659.63   53.69
   7   0  -2  753.92   57.59
   7   0  -2  592.04   78.49
  -7   0  -2  654.33   55.89
   7   0  -2  572.44  113.79
   0   7  -2  654.23   43.80
   7   0  -2  654.33   52.79
   0   7  -2  656.73   48.50
  -7   0  -2  691.53  108.69
   7   0  -2  599.04   72.59
   0  -7  -2  682.33   80.59
   0  -7  -2  720.03   82.69
   0  -7  -2  629.04   82.09
   7   0  -2  729.13   65.39
  -7   0  -2  762.02   57.99
  -7   0  -2  622.74   55.39
   0   7  -2  732.93   53.79
   0  -7  -2  801.22   69.19
   7   0  -2  738.63   58.19
   0   7  -2  595.74   43.20
   7   0   2  605.44   55.19
   0  -7   2  671.03   60.99
   7   0   2  737.03   82.99
   7   0   2  630.64   57.59
  -7   0   2  610.94   54.99
  -7   0   2  707.83   58.29
   7   0   2  522.95  100.79
   7   0   2  685.33   77.99
   0   7   2  673.33   51.69
   0   7   2  632.34   50.99
   0  -7   2  676.83   65.29
   0  -7   2  783.92   68.59
   7   0   2  638.34   55.99
  -7   0   2  636.84  107.29
   0   7   2  626.34   52.49
   0  -7   2  837.22   74.39
   0   7   2  660.33   52.19
  -7   0   2  634.24   49.00
   0  -7   2  602.14   81.09
   7  -1  -2  173.68   29.60
  -7   1  -2  176.98   28.00
   7  -1  -2  171.48   22.50
  -1  -7  -2  175.98   37.30
   1   7  -2  175.28   27.60
   1   7  -2  189.78   23.80
   7  -1  -2  230.48   40.30
   1   7  -2  199.88   24.60
   7  -1  -2  148.59   79.69
  -7   1  -2  277.57   81.29
   1   7  -2  220.68   31.70
   1   7  -2  128.79   26.00
   7  -1  -2  168.18   25.30
  -7   1  -2  157.28   28.30
  -1  -7  -2  163.98   37.70
  -1  -7  -2  190.18   49.90
  -7   1  -2  111.09   26.90
  -1  -7  -2  170.08   31.60
  -1  -7  -2  152.68   33.00
   7  -1  -2  194.48   32.90
  -7   1   2  220.78   34.60
   1   7   2  189.08   20.80
   7  -1   2  222.58   28.10
  -7   1   2  207.18   73.39
  -1  -7   2  153.68   31.30
   7  -1   2  151.38   29.30
   1   7   2  177.68   27.90
  -1  -7   2  167.18   15.60
   7  -1   2  231.58   47.90
   7  -1   2  167.78   35.90
   1   7   2  141.79   26.60
  -7   1   2  179.88   28.70
   7  -1   2  296.87   74.99
   7  -1   2  171.78   29.70
   1   7   2  198.28   29.10
   7  -1   2  180.58   30.60
  -7   1   2  164.08   16.10
  -1  -7   2  203.98   37.90
  -7   1   2  246.78   60.89
   1   7   2  134.49   23.20
   7  -1   2  183.18   22.40
   7  -1   2  136.99   35.30
   1   7   2  163.98   24.20
  -1  -7   2  188.88   39.60
  -2  -7  -2  -17.80   21.70
   7  -2  -2   12.30   10.20
  -7   2  -2   18.90   10.00
   7  -2  -2    3.10    7.00
   7  -2  -2   30.70   22.40
  -2  -7  -2    0.20    5.10
   7  -2  -2   19.90   13.20
   2   7  -2   16.10    7.00
  -7   2  -2    4.90    6.80
  -7   2  -2   12.60    9.00
  -7   2  -2   14.30    9.00
   2   7  -2   31.00   12.80
   2   7  -2    9.80    7.50
   2   7  -2   25.20    9.70
  -2  -7  -2   31.90   17.50
   7  -2  -2   16.80   10.00
  -2  -7  -2   59.69   20.00
   7  -2  -2    9.90   11.50
  -2  -7  -2   24.70   16.90
   7  -2  -2    1.00    7.10
   2   7  -2    7.80    7.60
  -2  -7  -2   10.90   12.50
   7  -2   2   38.50   14.60
   7  -2   2   22.30   13.10
  -7   2   2   15.20    9.30
   7  -2   2   24.90   11.40
   2   7   2   19.80   11.90
  -2  -7   2  -12.70   29.50
  -2  -7   2   25.40   11.90
   2   7   2    9.50    7.50
   7  -2   2   33.40   13.00
  -2  -7   2    2.70    6.00
  -2  -7   2    6.80   10.10
   2   7   2   35.60   14.00
  -7   2   2    5.10   15.60
   2   7   2   14.10    7.70
  -2  -7   2   15.90   14.40
  -2  -7   2   12.90   15.10
  -7   2   2   12.90    8.30
  -7   2   2   10.50   14.00
   2   7   2    6.70    7.70
   7  -2   2   22.50    7.90
   7  -2   2   11.30   12.60
   7  -2   2   18.20   10.00
   7  -2   2    1.60    8.10
  -3  -7  -2   11.80   12.00
  -3  -7  -2  -18.90   40.70
   3   7  -2   26.70   10.00
  -7   3  -2   31.80   13.00
   7  -3  -2   30.60   12.00
   7  -3  -2    1.90    7.50
  -3  -7  -2   17.20   16.20
  -3  -7  -2   23.20   17.80
   3   7  -2   32.30   14.10
   7  -3  -2   20.60   10.80
   7  -3  -2    3.70    8.50
  -7   3  -2   37.20   12.40
   7  -3  -2   30.10   21.60
   3   7  -2   32.60   14.40
   3   7  -2   22.40   11.10
  -7   3  -2   25.20   11.50
  -7   3  -2    6.40   10.60
   7  -3  -2   29.90   15.40
   3   7  -2   30.60   11.30
   3   7  -2   14.10    5.30
   3   7   2   26.60   12.60
   3   7   2   33.90    7.30
   7  -3   2   23.40   19.50
   3   7   2   28.30    7.10
   7  -3   2   33.70   13.40
  -3  -7   2   24.20   17.10
   7  -3   2    9.80    9.50
  -3  -7   2    9.40   13.80
   3   7   2   27.30   12.40
  -7   3   2   16.60    8.60
  -7   3   2   32.90   12.80
   7  -3   2   53.39   18.00
  -7   3   2   25.20   11.60
   7  -3   2   38.40   17.60
   3   7   2   34.60   13.30
   7  -3   2   17.80   10.80
  -3  -7   2   11.30   15.20
   7  -3   2   27.30   12.00
  -3  -7   2   28.80   11.70
   3   7   2   44.90   16.80
  -3  -7   2   16.40    7.50
  -3  -7   2   95.09   45.40
   7  -4  -2    7.30    6.90
   4   7  -2   14.30    5.40
   7  -4  -2    2.30    6.90
   4   7  -2    2.60    5.50
   4   7  -2    4.80    4.80
  -7   4  -2    4.90    8.90
  -7   4  -2    2.70    5.80
   4   7  -2   -8.70    3.50
   4   7  -2    2.50    6.40
   7  -4  -2   11.80    8.70
   4   7  -2    0.00    6.60
  -7   4  -2   -1.00    4.80
  -4  -7  -2    3.80    5.60
  -4  -7  -2    7.50   14.60
   7  -4  -2   11.60   14.00
  -7   4  -2   21.10   10.60
   4   7  -2    9.40    8.80
  -4  -7  -2   -1.30    6.10
   7  -4  -2   19.60   11.40
  -4  -7  -2   11.90   10.50
   4   7  -2   17.80    8.10
  -4  -7  -2   57.39   63.79
   7  -4   2    2.00    9.00
   4   7   2   11.30    5.50
   4   7   2   10.00    8.40
   7  -4   2   24.20   16.20
   4   7   2   14.20   11.60
  -4  -7   2   18.00   15.20
   4   7   2    9.60    9.20
   4   7   2    4.90    6.60
  -4  -7   2  117.79   62.89
   7  -4   2   56.69   27.90
   4   7   2    1.00    8.50
  -4  -7   2   -2.50    7.80
  -4  -7   2    8.90    5.70
   7  -4   2   14.90   10.20
  -7   4   2   13.30   10.70
   7  -4   2   12.50    9.10
   4   7   2    4.70    3.40
  -7   4   2   12.80    9.20
   4   7   2    7.80    5.40
   7  -4   2   11.90    6.90
  -4  -7   2    7.50   12.10
  -7   4   2    4.70    6.10
   5   7  -2   25.10   13.20
  -5  -7  -2   11.40   11.80
   7  -5  -2   15.90   12.40
   7  -5  -2   15.30    8.40
   5   7  -2    6.00    8.90
   7  -5  -2   29.20   21.40
  -7   5  -2   12.20    8.00
  -7   5  -2   13.30    7.70
  -7   5  -2   14.90   11.40
  -5  -7  -2   21.40   16.60
   5   7  -2    4.70    5.20
   5   7  -2    8.30   10.00
  -5  -7  -2   30.60   22.90
   5   7  -2   18.10   11.90
   7  -5  -2   23.90   11.50
  -7   5  -2   18.10    9.90
   5   7  -2   25.50   10.60
   5   7  -2   34.50   17.10
  -5  -7   2   -4.80    5.90
   7  -5   2   12.40    9.60
   5   7   2   20.90    8.50
   7  -5   2   13.90   12.20
  -5  -7   2   11.80   13.70
   5   7   2   13.50    9.70
   7  -5   2    7.60    7.20
   5   7   2   30.30   14.40
   5   7   2    5.00    9.50
   5   7   2   26.60    8.90
  -5  -7   2    1.60    7.00
   7  -5   2    5.10   11.80
  -7   5   2   45.10   13.80
  -7   5   2   30.60   12.30
   5   7   2    5.90    8.00
   5   7   2    1.70    6.80
  -7   5   2   31.70   15.20
  -6  -7  -2    0.40    8.40
  -7   6  -2   12.00    7.50
   6   7  -2    8.20    7.60
   6   7  -2   14.60   11.20
  -6  -7  -2   -2.80    7.70
   6   7  -2   15.00   11.90
  -7   6  -2   19.30   12.60
   6   7  -2    6.60    6.60
  -7   6  -2   31.50   12.00
  -6  -7  -2    2.30    6.10
   6   7  -2    8.10    6.80
   6   7  -2   15.60   11.80
   7  -6  -2   13.80   18.60
   7  -6  -2    8.50    9.10
  -6  -7   2   25.30   23.10
  -6  -7   2    4.60   11.90
  -6  -7   2   14.90   13.80
   7  -6   2   21.30   17.70
  -7   6   2   -0.40    4.60
   6   7   2   -1.10    4.40
   6   7   2   16.20   14.20
  -7   6   2    5.70    5.00
  -7   6   2    2.90    7.20
   6   7   2   -2.90    2.90
   6   7   2    0.50    7.40
   6   7   2   11.10   10.70
   7  -6   2    1.80    7.50
   6   7   2    0.50    3.90
   8   4  -2   48.30   22.00
  -8  -4  -2   76.29   23.70
   8   4  -2   50.49   17.80
  -8  -4  -2   86.09   28.70
  -8  -4  -2   79.79   22.20
   8   4  -2   63.29   19.80
  -4   8  -2   89.19   21.60
  -4   8  -2  101.19   20.80
   4  -8  -2   41.10   25.80
   8   4  -2   55.99   21.00
   8   4   2   65.59   19.50
  -8  -4   2   65.69   22.80
  -8  -4   2   54.19   24.80
   8   4   2   37.60   16.10
   4  -8   2   49.99   35.30
  -8  -4   2   88.29   23.70
  -4   8   2  122.39   27.70
   8   4   2   63.59   20.60
   4  -8   2   88.19   34.30
  -8  -4   2   66.39   25.40
   8   4   2   25.90   17.30
   8   3  -2   76.69   28.00
   8   3  -2   68.49   22.60
  -8  -3  -2   36.30   18.30
   3  -8  -2   40.30   24.00
  -3   8  -2   16.20   10.00
  -8  -3  -2   21.40   13.70
   8   3  -2   52.99   17.80
   8   3  -2   34.20   13.60
   3  -8  -2    1.60    7.20
  -8  -3  -2   36.40   15.00
   3  -8  -2   11.30   10.90
  -3   8  -2   61.29   16.60
  -8  -3  -2   22.30   12.00
   8   3  -2   23.10   12.70
   3  -8  -2   13.40   13.00
   3  -8  -2   19.70   15.20
   8   3  -2   40.10   19.30
   3  -8   2   46.50   20.90
  -3   8   2   37.00   14.50
  -8  -3   2   21.70   13.40
  -8  -3   2   13.20   10.20
   8   3   2    8.60   13.80
   3  -8   2   23.20   16.90
   3  -8   2   39.40   18.80
  -8  -3   2   22.00   14.00
   8   3   2   10.30    8.40
   8   3   2   18.30   10.90
   8   3   2    7.90   10.70
   8   3   2   20.60   11.10
  -3   8   2   24.30    9.60
   8   3   2   16.30   12.30
   3  -8   2   27.80   21.40
  -8  -3   2   49.70   20.70
   2  -8  -2    7.00   12.20
   8   2  -2    5.00    9.40
   2  -8  -2   16.00   12.20
   8   2  -2   13.00   11.10
  -8  -2  -2   51.09   17.90
   8   2  -2    8.80    8.80
  -2   8  -2   27.80   12.20
   2  -8  -2   25.70   17.90
  -2   8  -2   44.30   13.90
   8   2  -2   45.90   18.10
   8   2  -2   13.90   10.80
  -8  -2  -2    6.70    9.60
  -8  -2  -2   18.20   11.80
   2  -8  -2   16.80   14.00
  -8  -2  -2   28.60   16.00
  -2   8  -2   34.80   12.10
   2  -8  -2   18.40   17.90
   8   2   2   36.80   19.30
   8   2   2   19.70   12.00
   2  -8   2    9.20   12.30
   8   2   2   26.10   14.00
   2  -8   2   41.00   19.10
   8   2   2   28.20   15.50
  -8  -2   2   14.50   10.00
   2  -8   2   59.69   23.60
   2  -8   2   24.10   18.60
   8   2   2   33.10   13.00
   2  -8   2   52.79   22.70
  -8  -2   2   23.80   15.60
  -8  -2   2   23.00   13.20
  -2   8   2   25.70   11.10
   8   2   2   23.40   13.40
  -8  -2   2   16.90   10.40
  -2   8   2   10.50    8.30
  -1   8  -2   70.69   16.00
  -8  -1  -2   45.70   19.30
  -1   8  -2   43.40   14.60
   8   1  -2   45.80   22.30
   8   1  -2   46.80   20.70
   1  -8  -2   60.49   26.80
   8   1  -2   30.60   14.40
  -8  -1  -2  -13.40   99.59
   8   1  -2   41.10   16.00
  -1   8  -2   80.19   16.20
   8   1  -2   70.79   25.00
  -8  -1  -2   51.69   18.70
  -1   8  -2   86.99   17.60
   1  -8  -2   80.59   27.60
   8   1  -2   36.30   17.90
   1  -8  -2   28.80   15.50
   1  -8  -2   32.60   17.70
   1  -8  -2  125.19   33.70
   8   1  -2  -32.00   93.99
  -8  -1  -2   57.49   18.20
   8   1  -2   66.49   16.60
  -8  -1   2   75.19   21.40
   8   1   2   68.39   17.80
   8   1   2   61.49   25.70
  -1   8   2   53.19   14.20
  -8  -1   2   65.69   24.30
   1  -8   2   38.90   21.60
   1  -8   2   50.49   19.10
   8   1   2   54.59   21.40
   8   1   2   70.59   23.30
   1  -8   2   88.19   30.60
  -1   8   2   52.69   15.40
   8   1   2   43.40   73.49
  -8  -1   2  124.19   97.19
  -1   8   2   60.29   15.40
  -8  -1   2   67.19   20.60
  -8  -1   2   53.49   16.20
  -1   8   2   23.50    9.70
   8   1   2   56.49   19.00
   1  -8   2   79.99   25.10
   1  -8   2   45.60   21.20
   8   0  -2   23.60   14.90
   8   0  -2   27.50   14.50
   8   0  -2   20.60   13.20
   8   0  -2   42.70   17.20
   8   0  -2   -1.10   11.20
   8   0  -2   30.20   16.80
   0  -8  -2   30.70   20.40
   0   8  -2   18.40   11.00
  -8   0  -2   16.70   10.00
   0  -8  -2   20.20   15.20
   8   0  -2  109.09   97.39
   0   8  -2   19.00   10.10
  -8   0  -2   38.40   92.09
   0  -8  -2   23.10   14.10
   0   8  -2   27.20    9.40
   8   0  -2   15.20    7.80
   0   8  -2   34.50   12.60
  -8   0  -2   56.69   22.50
  -8   0  -2   10.10    9.10
  -8   0  -2   21.90   13.20
   0  -8  -2   18.30   11.80
   8   0   2   21.60   13.80
   0  -8   2   32.60   18.30
   0  -8   2    7.70   11.60
   0  -8   2   27.60   14.40
   8   0   2   34.40   19.80
   8   0   2   18.70   11.20
   0   8   2   10.70    7.10
  -8   0   2   25.00   14.70
   0   8   2   28.60   11.80
   8   0   2    0.60    7.80
   0   8   2   58.49   15.50
  -8   0   2   96.09   94.59
   8   0   2   31.90   14.50
   8   0   2  -94.79   85.69
   0   8   2   28.00   10.80
   0  -8   2   25.40   16.50
   8   0   2   37.30   18.80
  -8   0   2   33.20   14.00
  -8   0   2   12.40    9.90
   8   0   2   12.10    7.20
   0  -8   2   49.90   22.40
   8  -1  -2   76.89   23.40
  -8   1  -2   22.30   14.70
   1   8  -2   62.49   17.00
   8  -1  -2   79.39   21.30
  -1  -8  -2   56.39   22.90
  -1  -8  -2   67.79   24.90
   8  -1  -2   41.80   25.60
  -8   1  -2   23.80   11.60
   8  -1  -2   73.29   20.30
  -1  -8  -2   33.90   17.10
   8  -1  -2   62.79   23.30
   1   8  -2   67.09   19.10
   8  -1  -2   78.69   25.00
   1   8  -2   57.89   18.50
  -8   1  -2   74.59   20.60
  -1  -8  -2   72.49   27.30
   1   8  -2   34.90   10.00
   8  -1  -2   58.29   13.00
  -1  -8  -2   12.50   12.00
  -8   1  -2   66.29   19.80
  -1  -8   2   43.40   23.60
   8  -1   2   66.69   24.60
  -1  -8   2   75.49   23.40
   8  -1   2   42.30   12.90
  -1  -8   2   50.89   19.20
   8  -1   2   46.70   21.50
   1   8   2   40.20   14.70
  -8   1   2   46.10   16.80
  -8   1   2   84.09   25.40
   8  -1   2   40.60   17.00
  -8   1   2   39.80   15.50
   8  -1   2   50.89   18.80
  -1  -8   2   71.69   28.90
   8  -1   2   69.99   14.20
  -1  -8   2   47.90   21.50
   8  -1   2   56.99   22.30
   8  -1   2   36.20   14.60
   1   8   2   64.59   17.20
   2   8  -2   39.90   15.70
   2   8  -2   35.00   10.70
   2   8  -2   33.60   14.60
   2   8  -2   12.90   10.70
   2   8  -2   20.30   12.10
   8  -2  -2   24.10   14.00
  -8   2  -2   13.80   11.00
  -2  -8  -2   21.50   12.00
   8  -2  -2    9.90   11.60
  -8   2  -2    9.20    9.40
  -2  -8  -2   27.00   21.00
  -2  -8  -2   30.30   17.20
  -2  -8  -2   29.50   20.70
   8  -2  -2    8.30   11.00
   8  -2  -2   23.00   11.30
   8  -2  -2    2.80    9.70
  -2  -8  -2   37.70   16.50
  -8   2  -2   47.00   20.10
  -8   2  -2   25.60   10.60
  -8   2   2   35.90   13.50
   8  -2   2    3.40   10.30
  -8   2   2   16.40   11.70
   2   8   2   51.99   16.70
  -8   2   2   36.60   14.10
   2   8   2   34.60   14.20
  -2  -8   2   45.60   17.20
  -2  -8   2   29.40   17.90
  -2  -8   2   28.90   20.10
   8  -2   2    5.80   10.50
   8  -2   2   20.70   11.90
  -2  -8   2    6.10    7.70
   8  -2   2   16.00   12.00
   8  -2   2   28.40   13.50
   8  -2   2    9.40    9.30
  -2  -8   2   16.50   13.70
   2   8   2   30.90   13.30
   2   8   2   26.20   12.70
  -8   2   2   51.99   20.50
   8  -2   2    9.20    7.80
   8  -3  -2   10.20    8.90
   8  -3  -2   26.90   15.70
  -8   3  -2   35.70   18.60
   3   8  -2   19.60   11.90
  -3  -8  -2   23.50   11.50
  -3  -8  -2   30.10   20.60
  -3  -8  -2   35.70   19.00
  -3  -8  -2   17.50   14.50
  -8   3  -2   33.20   13.90
   8  -3  -2   36.10   14.30
   3   8  -2   34.40   16.40
  -8   3  -2   32.70   12.10
   8  -3  -2   23.20   15.50
   3   8  -2   26.00    4.50
   3   8  -2   25.60   13.80
  -3  -8   2   18.60   10.70
   3   8   2   21.50   14.10
   8  -3   2   19.10   13.90
   8  -3   2   12.10    9.90
  -3  -8   2   49.10   22.70
   3   8   2   30.30   12.40
  -3  -8   2   21.40   16.40
   3   8   2   36.50   13.30
  -3  -8   2   46.70   25.90
  -8   3   2   36.70   18.70
   8  -3   2   11.70   10.80
   8  -3   2    2.30    7.00
  -8   3   2   30.60   13.60
   3   8   2   29.60   15.10
   3   8   2   32.90   15.00
  -8   3   2   36.00   15.00
   8  -3   2   49.70   17.40
  -8   3   2   39.60   12.30
   8  -3   2   50.29   25.10
  -8   4  -2   83.79   25.40
  -8   4  -2   73.69   18.00
   8  -4  -2   54.39   18.40
   4   8  -2  104.09   26.50
   4   8  -2   86.59   24.00
   4   8  -2   62.09   12.00
   8  -4  -2   43.70   18.60
   4   8  -2   46.10   17.10
   4   8  -2   34.20   14.80
  -8   4  -2   60.99   17.40
  -4  -8  -2   14.40   14.00
   8  -4  -2   41.90   16.90
   8  -4  -2   60.89   27.70
   8  -4   2   47.00   17.40
  -8   4   2   46.40   20.20
   4   8   2   91.09   21.00
   8  -4   2   70.39   20.30
  -8   4   2   25.80   13.40
   8  -4   2   44.30   20.10
   4   8   2   84.49   24.60
   8  -4   2   40.20   25.20
   8  -4   2   73.19   21.40
  -8   4   2   48.80   14.20
   8  -4   2   65.09   19.50
   4   8   2   51.29   10.50
   4   8   2   45.10   17.50
   4   8   2   67.69   21.80
   4   8   2   69.59   22.30
  -4  -8   2   74.89   49.20
  -4  -8   2   72.89   29.30
   9   2  -2    1.80    8.30
   2  -9  -2    4.30   11.50
  -9  -2  -2   -3.10    5.60
   9   2  -2    6.50    7.40
   2  -9  -2   12.00   13.20
  -2   9  -2    6.80    7.60
   9   2  -2    2.50    6.30
  -9  -2  -2    4.90    8.30
   9   2  -2    7.70    7.20
   9   2  -2   16.60   12.40
   9   2  -2   13.20   14.60
   9   2  -2    7.50    9.30
   2  -9  -2   23.00   18.30
   2  -9  -2   36.90   20.60
   2  -9  -2   10.20   13.10
   9   2   2    7.90   10.70
  -9  -2   2    4.00    9.20
  -2   9   2    6.10    7.70
   2  -9   2   40.20   23.90
  -2   9   2   -2.30    3.70
  -9  -2   2   20.60   16.20
   2  -9   2   30.60   20.30
   9   2   2    8.00    8.70
   9   2   2    7.30    9.40
   9   2   2    4.30   11.50
   2  -9   2   10.70   10.10
   9   2   2   10.70   12.90
   2  -9   2   19.30   17.70
   2  -9   2    1.10    9.30
   9   2   2   12.40    8.70
  -9  -2   2   12.90   15.40
   1  -9  -2   -4.80    4.90
  -9  -1  -2   10.20    9.80
   1  -9  -2   -2.20    4.60
   9   1  -2    9.70   10.10
  -9  -1  -2    1.10    7.70
   9   1  -2    9.70   14.10
  -1   9  -2    3.90    5.50
   1  -9  -2   14.80   15.60
  -9  -1  -2   -0.80    5.70
   1  -9  -2    7.50   11.80
   9   1  -2    9.70   12.00
  -1   9  -2    4.40    6.40
   1  -9  -2    5.80   10.90
   9   1  -2    2.90    5.60
   9   1   2    6.80   11.30
  -1   9   2    5.50    7.00
  -1   9   2    9.00   10.20
  -9  -1   2    9.70   11.60
  -9  -1   2   13.60   12.10
   1  -9   2    8.30   13.90
   1  -9   2   25.60   15.70
   9   1   2   15.40   11.80
   1  -9   2   13.20   15.60
   9   1   2    1.30    4.70
  -1   9   2    6.60    5.60
   1  -9   2    2.20   10.00
   9   1   2   -0.10    5.80
   9   1   2    9.80   13.90
   1  -9   2    6.00   10.60
  -9  -1   2    1.80   10.30
  -9   0  -2    2.60    9.10
   0  -9  -2    7.90   10.60
   0   9  -2    8.90    7.80
   9   0  -2   -4.40    3.10
   9   0  -2   23.40   17.90
   9   0  -2   23.30   10.40
   0   9  -2    9.60    8.10
   0  -9  -2    4.20    8.60
   0  -9  -2    3.20    8.20
   9   0  -2   15.00   17.80
  -9   0  -2    7.60    7.90
   0   9  -2    8.30    7.40
   0  -9  -2   22.20   14.10
   0  -9  -2    6.60   12.50
   9   0  -2   -2.20    3.80
   9   0   2   -1.50    6.10
   0  -9   2   -5.70    4.50
   0  -9   2    2.10   10.90
   0  -9   2    0.10    9.70
  -9   0   2    6.90    8.80
   9   0   2   10.50    6.80
   9   0   2   52.09   37.40
  -9   0   2    1.60    7.40
   9   0   2   18.80   14.20
   0   9   2    6.80    7.60
   9   0   2   -0.20   10.10
   0   9   2   13.30    8.30
   9   0   2   10.10   14.30
   9   0   2   -0.20    6.00
   0  -9   2   26.50   14.70
   0  -9   2    0.40    7.10
   0   9   2    5.50    6.60
  -9   1  -2    8.40    9.30
  -1  -9  -2   12.20   12.90
  -1  -9  -2   -0.30    6.00
  -1  -9  -2    9.90   10.80
   9  -1  -2    9.60   12.60
   1   9  -2    8.40    8.40
  -1  -9  -2    2.40    8.10
   9  -1  -2    3.10    7.80
   9  -1  -2    9.90    9.00
   9  -1  -2   20.30   14.60
   1   9  -2    2.30    6.40
   9  -1  -2   -2.60    7.60
   9  -1  -2   11.50   10.00
  -9   1  -2   14.10   10.40
   1   9  -2   -1.10    4.10
   9  -1   2   18.60   11.80
  -1  -9   2    7.40    8.80
   1   9   2   14.60    9.80
  -9   1   2   15.80   12.70
  -9   1   2   22.00   14.90
  -1  -9   2   29.80   22.00
   9  -1   2   26.20   14.70
  -1  -9   2    7.40   12.90
   9  -1   2    3.10   10.80
   9  -1   2   -7.80    4.60
  -1  -9   2    7.00    9.90
  -9   1   2   10.30   10.50
   1   9   2   26.40   13.60
   9  -1   2   12.70   12.60
   9  -2  -2   15.00   15.70
  -2  -9  -2   -5.50    4.80
   9  -2  -2   -3.40    8.30
   9  -2  -2   -4.10    3.80
   2   9  -2    4.10    8.30
  -9   2  -2   -4.20    4.50
  -9   2  -2   -4.20    5.40
   9  -2  -2   16.80   12.60
  -2  -9  -2    2.70   11.20
   2   9  -2   13.30   10.30
  -2  -9  -2   -2.10    4.60
  -2  -9  -2    6.80   11.10
  -9   2  -2   -3.30    5.40
  -9   2  -2    7.20    8.50
   9  -2  -2    8.80   10.40
   2   9  -2   13.10   10.30
  -9   2   2   20.60   15.90
  -9   2   2   24.70   16.80
  -2  -9   2   23.70   15.70
   9  -2   2   -1.10    8.50
   9  -2   2   16.80   15.90
  -2  -9   2   12.40   13.10
   9  -2   2   16.60   10.20
   2   9   2   -3.40    4.30
  -9   2   2    4.70    8.60
  -2  -9   2   21.60   15.40
   9  -2   2   17.30   11.30
  -2  -9   2    7.60    7.30
   2   9   2    2.70    6.70
   9  -2   2   21.40   14.40
   9  -2   2    8.60   10.20
   0   1  -3  210.58   17.30
   1   0  -3  225.38   17.20
   0  -1  -3  242.68   19.00
   0  -1  -3  244.28   14.30
  -1   0  -3  244.18   16.60
   1   0  -3  233.28   16.10
   0   1  -3  219.58   16.00
   0  -1  -3  239.78   14.40
   0  -1  -3  262.47   17.20
   0  -1  -3  246.08   16.80
   0  -1  -3  246.98   16.80
   0   1  -3  209.78   22.00
   0   1  -3  235.78   15.30
  -1   0  -3  253.07   16.10
   0   1  -3  229.38   15.20
   0  -1  -3  225.68   18.30
  -1   0  -3  246.18   17.60
   1   0  -3  250.47   18.30
  -1   0  -3  223.38   16.20
   0   1  -3  231.28   15.00
   0   1  -3  256.37   19.60
  -1   0  -3  243.68   16.30
   0  -1  -3  264.27   19.90
   0   1  -3  253.27   16.30
  -1   0  -3  232.98   16.00
   0  -1  -3  217.08   16.40
   0   1  -3  254.17   19.80
   0   1  -3  210.48   15.70
   1   0  -3  241.18   16.30
  -1   0  -3  244.38   17.30
   1   0  -3  248.68   16.50
   1   0  -3  238.98   17.40
  -1   0  -3  249.48   16.30
   1   0  -3  256.07   25.80
   1   0  -3  241.38   16.40
   0   1  -3  239.48   16.50
  -1   0  -3  238.38   24.80
  -1   0  -3  243.28   15.50
   1   0  -3  233.88   15.70
   0   1  -3  242.88   14.90
   1   0  -3  206.68   16.70
   0  -1  -3  260.87   14.50
   1   0  -3  259.77   15.20
   0  -1   3  240.98   15.20
  -1   0   3  220.58   17.40
   0   1   3  249.28   14.40
   0  -1   3  265.87   18.20
  -1   0   3  215.08   17.10
  -1   0   3  247.48   18.30
  -1   0   3  240.18   16.40
   0  -1   3  234.88   15.30
   1   0   3  248.38   16.20
  -1   0   3  230.18   17.20
   0  -1   3  249.48   14.90
  -1   0   3  250.07   16.60
   0   1   3  249.88   17.40
   1   0   3  223.78   15.80
   0  -1   3  188.98   17.20
   0   1   3  247.88   17.00
  -1   0   3  238.98   15.00
   0   1   3  242.28   15.20
   0   1   3  253.47   14.00
   0   1   3  255.37   13.80
   0   1   3  248.18   17.10
   0  -1   3  211.18   18.60
  -1   0   3  243.48   16.30
   0  -1   3  191.58   20.60
   0  -1   3  225.58   15.60
   0   1   3  274.37   19.90
  -1   0   3  189.28   16.70
   1   0   3  226.18   16.20
   0   1   3  240.38   16.60
  -1   0   3  241.78   16.10
   1   0   3  239.48   16.60
   0  -1   3  211.28   15.10
   1   0   3  220.68   15.90
   0   1   3  261.97   19.20
   1   0   3  264.87   16.60
   0   1   3  224.58   14.30
   0  -1   3  229.48   16.40
   1   0   3  251.97   17.60
   0  -1   3  229.48   19.30
   0   1   3  254.47   14.10
   0  -1   3  248.08   16.00
  -1   0   3  237.18   31.50
  -1   0   3  238.08   15.70
   0  -1   3  246.98   15.90
   1   0   3  227.08   17.00
   1   0   3  243.48   16.00
   1   0   3  306.97   26.90
   1   0   3  248.88   18.20
  -1   1  -3   30.90    5.30
   1  -1  -3   28.30    6.50
  -1  -1  -3   24.90    5.00
  -1   1  -3   24.90    5.50
   1  -1  -3   33.60    5.20
  -1  -1  -3   37.70    5.40
  -1   1  -3   31.30    7.00
  -1   1  -3   33.60    8.10
   1   1  -3   30.80    6.60
   1   1  -3   24.30    4.80
   1   1  -3   25.40    7.20
   1  -1  -3   30.30   11.20
  -1   1  -3   36.80    4.60
   1  -1  -3   38.90    6.20
  -1  -1  -3   32.60    6.40
   1   1  -3   34.00    6.60
   1   1  -3   26.50    5.30
  -1   1  -3   18.20    6.50
  -1   1  -3   24.90   10.80
   1  -1  -3   38.00    6.70
   1   1  -3   29.30    5.80
  -1  -1  -3   16.80    5.00
  -1  -1  -3   21.00    7.20
   1   1  -3   22.20    5.80
  -1   1  -3   32.60    6.30
  -1   1  -3   28.50    6.30
  -1  -1  -3   30.10    5.60
  -1   1  -3   37.40    3.60
  -1  -1  -3   31.90    6.40
  -1   1  -3   33.50    5.20
  -1   1  -3   30.80    5.70
  -1  -1  -3   37.90    6.70
   1  -1  -3   30.30    3.10
   1  -1  -3   38.40    9.60
   1  -1  -3   26.60    4.50
   1  -1  -3   31.90    5.60
   1  -1  -3   33.30    5.20
   1  -1  -3   35.00    4.20
   1   1  -3   43.50   12.90
   1   1  -3   21.70    4.80
  -1   1  -3   26.40    5.20
   1   1  -3   32.50    5.20
  -1  -1  -3   36.50    5.40
   1   1  -3   26.50    3.60
  -1   1  -3   24.00    4.60
   1  -1   3   22.40    3.10
   1   1   3   31.10    5.00
   1  -1   3   33.60    5.40
  -1  -1   3   17.20    5.60
   1   1   3   26.40    5.00
   1   1   3   34.10    5.50
   1  -1   3   31.30    4.30
   1   1   3   24.40    5.90
  -1   1   3   29.90    6.70
  -1   1   3   32.60    5.00
  -1  -1   3   35.30    7.00
   1   1   3   31.70   11.20
  -1   1   3   25.50    6.30
  -1  -1   3   20.90    4.70
  -1  -1   3   30.90    6.30
  -1   1   3   32.50    5.70
  -1   1   3   31.60    4.90
   1   1   3   36.10    7.20
   1  -1   3   20.20    6.10
   1  -1   3   28.60    5.00
  -1   1   3   24.30    4.70
   1   1   3   29.50    5.90
   1  -1   3   15.20    9.00
  -1   1   3   27.80    5.80
  -1   1   3   43.90    7.50
  -1   1   3   33.80    9.50
   1  -1   3   32.10    6.30
  -1  -1   3   23.70    4.80
   1  -1   3   42.90    7.10
   1   1   3   50.79   10.20
   1   1   3   33.90    6.20
  -1  -1   3   25.60    5.00
   1  -1   3   34.80    5.30
  -1  -1   3   34.70    7.00
  -1  -1   3   24.80    4.60
  -1   1   3   30.50    4.00
   1   1   3   37.90    4.60
  -1  -1   3   35.80    6.00
   1  -1   3   31.70    6.10
   1   1   3   26.10    4.50
  -1   1   3   28.90    4.70
  -1   1   3   32.80    3.20
  -1   1   3   28.80   10.00
   1  -1   3   27.10    7.40
  -1   1   3   30.90    5.90
  -1   1   3   32.50    5.60
  -1  -1   3   39.10    8.90
  -1  -1   3   21.90    5.10
   1  -1   3   45.50    6.90
   1   1   3   22.20    6.00
   1  -2  -3 1264.27   70.39
   1  -2  -3 1356.86   77.09
  -1   2  -3 1263.17   73.89
  -1   2  -3 1222.08   80.99
  -1   2  -3 1264.27   71.49
   2   1  -3 1264.47   74.79
  -2  -1  -3 1243.18   75.99
  -1   2  -3 1249.97   70.79
   1  -2  -3 1119.79   77.59
   2   1  -3 1285.77   77.19
  -2  -1  -3 1214.18   76.29
  -2  -1  -3 1228.98   75.29
  -1   2  -3 1242.18   71.29
   2   1  -3 1230.68   74.49
   2   1  -3 1266.87   77.29
  -2  -1  -3 1265.17   74.69
  -1   2  -3 1210.18   83.19
  -2  -1  -3 1263.67   74.09
  -1   2  -3 1318.27   71.39
   1  -2  -3 1337.17   71.09
   2   1  -3 1264.57   74.59
  -1   2  -3 1194.78   71.69
  -1   2  -3 1339.27   69.99
  -2  -1  -3 1146.99   78.39
   1  -2  -3 1264.27   77.99
  -1   2  -3 1236.48   79.19
  -2  -1  -3 1254.47   74.09
   1  -2  -3 1413.56   78.49
  -2  -1  -3 1268.47   75.79
  -2  -1  -3 1311.87   92.49
   1  -2  -3 1229.18   70.29
   2   1  -3 1165.68   74.99
   2   1  -3 1322.37   74.49
  -1   2  -3 1312.77   73.29
   2   1  -3 1218.68   74.49
   2   1  -3 1331.77   78.89
   2   1  -3 1247.08   93.69
   1  -2  -3 1388.36   80.09
  -1   2  -3 1313.47   74.49
  -1   2  -3 1270.27   69.49
   2   1  -3 1273.97   77.19
  -2  -1  -3 1293.07   74.49
  -1   2  -3 1267.37   72.89
   1  -2  -3 1323.87   70.59
   1  -2   3 1285.27   70.29
  -2  -1   3 1317.37   74.99
  -2  -1   3 1200.98   74.99
  -1   2   3 1334.67   69.79
  -1   2   3 1293.37   78.89
  -1   2   3 1253.67   71.09
   2   1   3 1342.47   74.59
   1  -2   3 1311.37   80.69
   2   1   3 1241.08   75.99
   2   1   3 1298.17   74.69
   2   1   3 1290.87   74.19
  -1   2   3 1204.28   82.89
  -1   2   3 1373.16   71.49
  -1   2   3 1223.98   77.79
  -1   2   3 1249.47   70.59
   1  -2   3 1281.77   69.79
   1  -2   3 1282.07   71.79
   2   1   3 1195.08   74.29
  -1   2   3 1232.08   74.69
  -1   2   3 1298.67   70.09
   1  -2   3 1320.47   79.69
  -2  -1   3 1337.37   74.99
  -2  -1   3 1256.87   76.39
  -2  -1   3 1245.68   77.39
  -2  -1   3 1239.08   74.69
  -1   2   3 1313.57   70.39
   1  -2   3 1348.37   83.59
   2   1   3 1129.09   73.39
   1  -2   3 1129.59   73.49
   1  -2   3 1247.78   73.99
  -2  -1   3 1282.37   74.89
  -2  -1   3 1137.79   90.19
   1  -2   3 1232.38   71.29
   1  -2   3 1325.07   71.39
  -1   2   3 1264.87   78.09
  -2  -1   3 1196.88   74.29
   2   1   3 1295.27   75.59
   2   1   3 1197.08   76.29
  -2  -1   3 1319.97   77.89
  -2  -1   3 1372.66   78.19
   1  -2   3 1236.28   71.49
   1  -2   3 1231.08   81.89
  -1   2   3 1280.47   70.49
   2   1   3 1283.47   91.09
  -1   2   3 1161.38   76.49
   1  -2   3 1467.45   79.99
   1  -2   3 1271.37   71.99
   1  -2   3 1470.35   84.79
   2   1   3 1240.68   76.19
   2   1   3 1309.87   78.19
  -1   2   3 1288.27   77.79
   0   2  -3  867.61   48.10
   0   2  -3  862.01   50.09
   0   2  -3  864.51   57.09
   2   0  -3  857.81   49.30
   2   0  -3  803.22   53.89
  -2   0  -3  863.91   54.59
   0  -2  -3  813.02   53.99
  -2   0  -3  837.12   50.79
   2   0  -3  761.12   50.19
   0  -2  -3  756.12   55.19
  -2   0  -3  842.82   53.19
   2   0  -3  798.52   50.49
   0  -2  -3  883.31   52.39
   0  -2  -3  829.82   45.70
   0  -2  -3  889.61   45.70
   0   2  -3  863.01   46.90
   0   2  -3  850.31   48.50
  -2   0  -3  804.82   50.79
   2   0  -3  802.32   47.90
  -2   0  -3  850.11   67.49
   0   2  -3  802.52   47.90
  -2   0  -3  859.21   50.79
  -2   0  -3  810.42   50.59
   0   2  -3  869.01   55.09
  -2   0  -3  782.02   52.49
   2   0  -3  810.12   52.39
   0   2  -3  867.91   57.09
   0   2  -3  862.01   47.70
   0  -2  -3  868.21   45.50
   0  -2  -3  840.32   56.29
   0   2  -3  822.82   47.10
  -2   0  -3  794.62   51.99
  -2   0  -3  825.52   49.80
  -2   0  -3  874.81   51.69
   2   0  -3  842.92   49.40
   0   2  -3  811.72   50.89
   0  -2  -3  798.42   50.79
   0   2  -3  806.92   54.19
   0  -2  -3  927.11   49.30
   2   0  -3  880.91   51.39
   2   0  -3  825.32   52.69
   2   0  -3  905.81   54.99
   0   2  -3  787.62   56.49
   0   2  -3  828.72   47.40
   2   0  -3  743.43   65.49
   0   2  -3  868.61   56.99
   0  -2  -3  821.22   45.40
   2   0  -3  827.12   50.89
  -2   0   3  806.02   50.79
   2   0   3  785.22   52.69
   0  -2   3  845.32   54.49
   2   0   3  880.61   68.99
   0  -2   3  816.02   56.39
  -2   0   3  873.91   49.20
   0  -2   3  828.12   53.49
   2   0   3  828.72   50.79
   0  -2   3  819.02   47.50
  -2   0   3  840.12   53.39
   0   2   3  861.81   51.39
   0   2   3  811.92   54.69
   2   0   3  823.72   54.19
   2   0   3  800.42   50.89
  -2   0   3  877.51   54.69
   0  -2   3  836.22   57.19
  -2   0   3  783.02   50.89
   0   2   3  816.12   52.79
   0  -2   3  871.71   54.99
   2   0   3  802.12   52.69
   0   2   3  827.82   64.39
  -2   0   3  791.42   66.29
   2   0   3  783.72   50.29
   0  -2   3  868.51   49.99
  -2   0   3  816.12   48.30
   0  -2   3  864.71   48.00
   2   0   3  818.62   49.50
  -2   0   3  836.42   51.09
   0   2   3  805.12   49.40
  -2   0   3  822.72   50.59
   0  -2   3  862.81   57.29
  -2   0   3  819.82   49.70
   0  -2   3  850.01   48.40
   0   2   3  858.11   48.30
   0   2   3  844.02   50.59
   0  -2   3  736.53   53.59
   0   2   3  808.42   52.39
  -2   0   3  896.91   55.29
   2   0   3  796.12   50.89
  -1  -2  -3 1242.48   77.79
   1   2  -3 1256.27   72.49
   2  -1  -3 1246.38   70.69
  -2   1  -3 1195.78   77.29
   1   2  -3 1213.18   74.99
   1   2  -3 1284.77   74.79
  -1  -2  -3 1268.77   78.59
   2  -1  -3 1318.67   75.69
   2  -1  -3 1250.07   76.69
   2  -1  -3 1467.75   84.79
  -2   1  -3 1168.98   73.89
  -1  -2  -3 1314.57   70.79
   2  -1  -3 1327.87   74.59
  -1  -2  -3 1362.86   78.79
   1   2  -3 1268.77   75.49
   1   2  -3 1327.37   72.39
  -2   1  -3 1221.78   77.49
  -1  -2  -3 1280.37   71.69
  -2   1  -3 1312.67   74.39
   2  -1  -3 1326.67   74.39
   1   2  -3 1273.07   75.89
  -1  -2  -3 1276.27   72.09
  -1  -2  -3 1280.27   82.39
  -2   1  -3 1212.18   90.59
  -1  -2  -3 1319.07   73.69
  -1  -2  -3 1174.88   86.79
   2  -1  -3 1163.18   75.59
   2  -1  -3 1313.57   78.99
   2  -1  -3 1272.97   74.29
   2  -1  -3 1285.57   71.49
  -2   1  -3 1265.27   72.89
   2  -1  -3 1242.58   73.89
  -2   1  -3 1226.28   76.69
  -1  -2  -3 1318.67   70.19
   1   2  -3 1280.27   72.89
   1   2  -3 1234.48   71.79
   1   2  -3 1304.57   75.09
  -2   1  -3 1223.68   73.89
   1   2  -3 1212.08   72.69
  -1  -2  -3 1268.77   75.69
  -2   1  -3 1283.67   77.69
   1   2  -3 1217.08   74.89
  -1  -2  -3 1307.57   71.89
  -1  -2  -3 1258.77   71.69
  -1  -2  -3 1157.08   74.89
   1   2  -3 1230.48   78.09
  -2   1  -3 1344.67   75.39
   2  -1  -3 1324.27   76.69
   2  -1  -3 1328.37   91.29
   1   2  -3 1221.38   81.19
  -2   1  -3 1322.77   74.59
  -2   1  -3 1331.67   77.19
  -2   1   3 1286.57   73.79
   2  -1   3 1318.27   91.79
   1   2   3 1289.77   78.79
  -1  -2   3 1299.27   81.99
   1   2   3 1339.07   71.69
  -2   1   3 1310.57   76.29
  -2   1   3 1303.67   71.79
  -2   1   3 1211.98   75.59
  -1  -2   3 1258.67   76.19
  -2   1   3 1168.58   73.99
  -2   1   3 1278.57   70.49
   1   2   3 1334.57   75.79
  -1  -2   3 1302.87   73.09
   1   2   3 1238.48   74.99
  -1  -2   3 1262.07   72.59
   1   2   3 1303.87   71.89
   2  -1   3 1193.08   72.89
  -2   1   3 1310.47   74.29
   2  -1   3 1264.27   77.29
  -1  -2   3 1294.57   72.99
   2  -1   3 1251.77   74.09
  -2   1   3 1367.36   91.89
  -1  -2   3 1276.27   74.09
   2  -1   3 1266.37   74.79
   1   2   3 1290.17   72.69
   2  -1   3 1293.67   76.69
  -2   1   3 1240.38   77.49
  -1  -2   3 1305.07   86.29
   1   2   3 1206.38   75.39
  -2   1   3 1267.17   77.39
  -2   1   3 1285.17   70.29
   1   2   3 1350.46   82.19
   2  -1   3 1339.67   76.19
   2  -1   3 1417.46   78.09
   1   2   3 1381.46   73.89
   1   2   3 1290.97   82.69
   1   2   3 1282.07   71.89
   1   2   3 1277.37   75.99
   2  -1   3 1159.18   76.69
  -1  -2   3 1099.69   77.89
   2  -1   3 1203.88   71.09
   2  -1   3 1203.48   75.99
   1   2   3 1286.77   74.39
  -1  -2   3 1322.47   72.09
  -2   1   3 1266.27   78.19
   2  -1   3 1275.07   74.29
  -1  -2   3 1314.97   75.29
  -2   1   3 1331.17   74.59
  -1  -2   3 1266.07   82.39
  -1  -2   3 1322.37   73.19
  -1  -2   3 1286.77   73.49
   2  -1   3 1289.47   74.49
  -2   1   3 1332.27   79.99
   1   2   3 1319.47   71.49
  -1  -2   3 1318.27   75.59
  -2   2  -3   63.79   10.50
   2   2  -3   49.70    8.60
   2  -2  -3   81.39   17.00
  -2  -2  -3   36.20    8.80
   2   2  -3   45.50    8.70
  -2   2  -3   52.79    8.20
   2  -2  -3   46.30   10.90
   2   2  -3   54.99    8.70
   2   2  -3   54.69   21.50
  -2   2  -3   40.10   10.80
  -2  -2  -3   48.10   10.30
   2   2  -3   54.59   10.70
  -2   2  -3   38.80    5.00
   2   2  -3   43.20   10.30
  -2  -2  -3   33.40   17.80
   2  -2  -3   42.90    9.00
  -2   2  -3   45.50    9.70
  -2  -2  -3   33.90    7.40
   2  -2  -3   57.69    9.50
  -2   2  -3   59.09   11.20
   2  -2  -3   78.89   19.80
   2  -2  -3   48.40    7.70
   2  -2  -3   60.99    8.50
   2   2  -3   55.39   11.60
   2  -2  -3   44.40    8.10
  -2  -2  -3   51.19    9.50
  -2   2  -3   41.70    9.30
  -2   2  -3   39.50    7.40
   2  -2  -3   56.99   10.30
   2   2  -3   53.59   14.30
   2  -2  -3   33.00   13.00
   2  -2  -3   46.60    7.60
  -2  -2  -3   49.40    5.90
  -2   2  -3   53.09    8.70
  -2   2  -3   41.70    6.40
  -2   2  -3   46.90    8.50
   2   2  -3   52.19    9.00
   2   2  -3   46.70    9.00
   2  -2  -3   53.69    6.90
  -2   2  -3   60.89   19.20
  -2  -2   3   41.70   10.10
  -2   2   3   42.80    8.20
  -2   2   3   43.00    7.70
  -2   2   3   66.59   12.30
   2   2   3   35.90    9.70
   2  -2   3   54.59    9.70
   2   2   3   49.50   10.40
  -2   2   3   50.89    6.80
   2   2   3   66.59   13.20
  -2   2   3   57.09   11.60
   2  -2   3   35.40   17.00
  -2  -2   3   43.40    8.30
   2   2   3   37.20   10.00
  -2   2   3   61.99    9.00
   2  -2   3   51.59    5.40
   2   2   3   52.39    8.80
   2   2   3   50.09    8.60
  -2   2   3   54.69    9.10
  -2   2   3   46.50    9.60
   2  -2   3   49.10    9.00
   2   2   3   47.50    9.30
   2  -2   3   44.10    7.70
   2   2   3   78.09    8.40
  -2  -2   3   59.49   15.00
  -2  -2   3   67.69   10.80
   2   2   3   56.19   21.00
   2   2   3   48.00   10.70
   2  -2   3   49.99    7.30
  -2   2   3   43.00    3.90
   2  -2   3   34.70    7.10
   2  -2   3   49.10   13.70
  -2  -2   3   63.49   10.30
  -2  -2   3   56.99   11.70
  -2   2   3   54.19    7.80
  -2  -2   3   67.59   13.50
   2   2   3   53.19    8.80
   2  -2   3   68.89   18.30
  -2   2   3   59.69   19.60
   2  -2   3   58.29    9.70
   2   2   3   49.90    8.60
   2  -3  -3  363.56   25.60
   2  -3  -3  421.96   34.10
   3   2  -3  378.26   29.50
  -2   3  -3  363.66   32.60
  -2   3  -3  342.97   28.30
  -2   3  -3  403.46   26.10
   3   2  -3  331.17   28.90
   2  -3  -3  367.66   35.40
  -2   3  -3  353.76   45.50
   3   2  -3  401.16   34.70
   2  -3  -3  413.66   49.70
   2  -3  -3  313.67   32.30
   3   2  -3  405.96   31.40
  -3  -2  -3  429.66   58.69
  -2   3  -3  392.66   27.10
  -2   3  -3  351.06   24.70
   3   2  -3  357.66   29.20
   3   2  -3  359.06   32.30
  -2   3  -3  416.86   26.70
   2  -3  -3  438.66   26.60
  -2   3  -3  406.46   29.50
  -3  -2  -3  401.76   32.20
  -3  -2  -3  422.56   38.50
   3   2  -3  393.56   59.59
   3   2  -3  383.36   29.30
   2  -3  -3  417.76   35.00
  -3  -2  -3  424.06   30.30
   2  -3  -3  424.26   41.40
  -2   3  -3  405.26   29.40
   2  -3  -3  375.56   25.80
  -3  -2  -3  373.26   29.70
  -2   3  -3  389.26   24.40
   2  -3   3  398.06   27.30
  -3  -2   3  305.67   51.69
  -2   3   3  388.86   39.40
   3   2   3  365.16   32.40
  -2   3   3  400.46   25.90
  -2   3   3  406.26   27.10
   2  -3   3  282.47   42.60
  -2   3   3  411.46   26.30
   3   2   3  402.46   31.10
  -3  -2   3  404.16   30.70
   3   2   3  386.76   56.29
   2  -3   3  405.86   35.50
   3   2   3  392.06   29.50
   3   2   3  365.46   32.20
  -2   3   3  365.86   32.30
  -2   3   3  385.16   23.60
   3   2   3  366.66   28.80
   2  -3   3  451.35   37.50
   2  -3   3  376.76   26.50
  -2   3   3  385.76   25.60
   3   2   3  381.16   29.60
   2  -3   3  356.56   28.30
  -2   3   3  372.06   28.60
   3   2   3  379.86   33.50
  -3  -2   3  367.96   29.90
  -2   3   3  358.06   25.70
  -2   3   3  397.96   24.10
   3   2   3  398.66   30.00
  -2   3   3  419.76   29.90
   2  -3   3  410.46   24.20
  -3  -2   3  335.07   31.80
   2  -3   3  370.26   41.30
   2  -3   3  418.36   43.40
  -3  -2   3  379.46   35.60
  -2   3   3  360.16   29.40
   1  -3  -3  824.12   46.80
  -3  -1  -3  915.21   57.69
  -1   3  -3  770.72   49.50
  -1   3  -3  802.22   60.59
  -1   3  -3  863.11   48.80
  -3  -1  -3  824.92   60.99
   3   1  -3  889.81   56.19
   1  -3  -3  825.02   46.90
   3   1  -3  895.11   57.89
   1  -3  -3  749.73   56.69
  -1   3  -3  844.02   50.59
   1  -3  -3  752.52   57.69
  -3  -1  -3  815.62   53.79
  -1   3  -3  850.61   49.70
  -1   3  -3  811.22   53.09
   3   1  -3  960.90   83.69
   1  -3  -3  821.12   50.29
  -1   3  -3  837.02   48.10
  -1   3  -3  863.11   47.30
  -1   3  -3  832.62   46.80
   3   1  -3  808.42   55.69
   3   1  -3  827.42   58.99
   1  -3  -3  998.00   63.49
   1  -3  -3  880.91   47.00
  -3  -1  -3  866.51   55.59
  -1   3  -3  822.52   48.40
   1  -3  -3  712.13   57.69
   3   1  -3  785.02   53.49
  -3  -1  -3  880.41   55.39
   1  -3  -3  858.11   47.40
  -1   3  -3  810.82   52.69
   3   1  -3  826.52   59.99
   3   1  -3  910.31   55.09
  -3  -1  -3  790.92   76.39
   1  -3  -3  770.32   62.59
   3   1  -3  862.31   56.19
   1  -3   3  764.22   48.30
   3   1   3  852.91   58.69
  -1   3   3  818.42   54.79
   1  -3   3  825.52   49.99
  -3  -1   3  769.42   77.09
   1  -3   3  864.11   62.29
   1  -3   3  938.61   65.59
  -1   3   3  886.71   53.89
   1  -3   3  862.01   59.09
  -1   3   3  873.11   50.89
  -3  -1   3  873.21   54.99
   1  -3   3  835.42   59.59
   3   1   3  863.41   54.09
   1  -3   3  801.02   58.79
   1  -3   3  832.92   49.00
  -1   3   3  773.02   58.69
   3   1   3  820.82   57.09
  -3  -1   3  840.32   49.20
   3   1   3  774.32   53.19
   1  -3   3  761.52   52.49
   3   1   3  845.02   56.29
   3   1   3  891.81   54.19
  -3  -1   3  866.71   56.39
  -1   3   3  852.41   49.99
  -3  -1   3  763.52   56.89
   1  -3   3  819.02   60.69
   3   1   3  837.32   53.39
   3   1   3  909.51   55.19
  -1   3   3  788.22   51.79
   3   1   3  921.21   78.39
   3   0  -3   14.50   20.80
   0   3  -3   14.80    2.30
   3   0  -3   11.50    6.50
   0  -3  -3   11.30    4.80
   0   3  -3    7.80    2.80
  -3   0  -3    3.40    4.30
   0  -3  -3   15.40    7.30
   0  -3  -3   11.40    1.70
   0   3  -3   15.80    2.30
   0  -3  -3   13.00    8.70
   3   0  -3   13.10    6.50
  -3   0  -3   14.90    6.30
  -3   0  -3   11.90    5.90
   0   3  -3   12.70    3.70
   0  -3  -3   18.20    8.60
   3   0  -3   15.30    5.30
   0   3  -3   22.80   13.40
   0  -3  -3   12.10    1.80
   0   3  -3    5.10    4.30
  -3   0  -3   20.80   19.40
   3   0  -3   14.00    5.80
   0   3  -3   21.00    9.20
   3   0  -3   15.10    5.50
   3   0  -3    4.40    6.00
   0   3  -3    9.50    2.90
   0   3  -3   21.50    5.60
   0   3  -3   12.50    4.00
  -3   0  -3   17.90    6.30
   3   0  -3    9.50    4.90
   3   0  -3   12.70    5.00
   0   3  -3   10.80    3.50
  -3   0  -3    1.80    4.80
   3   0   3   27.20    7.60
  -3   0   3   11.60    5.90
   0  -3   3   17.10    5.50
   0   3   3   14.20    5.90
   3   0   3   18.20    6.20
   0  -3   3    9.20    7.70
   3   0   3   15.90    5.40
   0  -3   3   17.40    3.90
   0  -3   3   25.80   10.40
  -3   0   3   18.50   22.20
   0  -3   3    6.30    6.20
   0   3   3   15.00    5.30
   0  -3   3   18.20   10.80
  -3   0   3   22.00    6.00
  -3   0   3   19.90    6.30
  -3   0   3   27.20    7.80
  -3   0   3   21.60    7.10
  -3   0   3   17.50    5.20
   3   0   3   16.00    6.10
   3   0   3   10.10    7.60
   0  -3   3   14.40    4.40
   0   3   3   22.60    9.80
   0   3   3   14.30    6.40
  -3   0   3   13.50    5.50
   3   0   3   12.40    4.90
  -3   0   3   30.00    9.80
   3   0   3   42.30   24.00
   0   3   3   13.10    5.30
   3   0   3    9.40    5.20
   0  -3   3   19.30   12.00
   0  -3   3   14.40    3.50
   0   3   3   16.70    7.30
   3   0   3   10.40    6.90
  -3   1  -3  808.62   55.99
   1   3  -3  835.62   54.69
   1   3  -3  793.22   51.89
   1   3  -3  785.32   55.69
  -3   1  -3  946.21   54.09
  -3   1  -3  834.92   53.39
   3  -1  -3  795.62   57.29
   1   3  -3  848.72   48.70
   1   3  -3  850.21   49.99
  -1  -3  -3  839.92   58.59
  -3   1  -3  830.82   54.49
  -3   1  -3  937.71   79.99
  -1  -3  -3  765.02   57.79
   1   3  -3  810.32   51.79
   3  -1  -3  841.02   54.09
   3  -1  -3  847.32   59.09
   3  -1  -3  849.32   54.79
   1   3  -3  807.32   54.09
  -1  -3  -3  841.42   59.69
   1   3  -3  871.61   49.80
  -1  -3  -3  798.82   48.50
  -3   1  -3  837.42   52.69
   3  -1  -3  819.12   50.79
   1   3  -3  840.62   56.89
   3  -1  -3  866.31   77.69
  -3   1  -3  833.12   56.89
   1   3  -3  877.31   50.19
   3  -1  -3  821.72   56.09
   3  -1  -3  767.92   55.19
  -1  -3  -3  849.81   63.39
   3  -1  -3  846.72   49.10
   3  -1  -3  831.22   55.69
   1   3  -3  886.31   49.40
  -1  -3  -3  875.71   48.90
  -1  -3  -3  833.62   53.99
  -1  -3  -3  950.60   61.09
  -3   1  -3  865.21   53.69
  -1  -3  -3  835.32   53.89
  -3   1  -3  826.02   53.69
   3  -1  -3  769.42   65.89
  -3   1   3  928.01   78.59
   1   3   3  852.71   54.29
   1   3   3  818.72   54.79
  -1  -3   3  802.02   54.99
   3  -1   3  760.72   56.59
   1   3   3  797.92   59.49
   1   3   3  869.61   49.60
   1   3   3  823.62   47.10
   1   3   3  812.12   54.59
   1   3   3  849.32   60.49
   1   3   3  728.53   52.99
  -3   1   3  827.32   53.29
   3  -1   3  854.81   54.39
  -1  -3   3  834.92   59.79
  -3   1   3  912.51   54.49
   1   3   3  813.72   49.90
  -3   1   3  740.53   55.39
  -3   1   3  878.41   47.60
  -3   1   3  866.81   48.80
  -1  -3   3  873.61   64.39
  -1  -3   3  911.71   64.29
  -1  -3   3  829.62   50.29
  -3   1   3  866.21   58.39
  -1  -3   3  846.92   53.29
   3  -1   3  807.22   49.50
  -3   1   3  852.21   53.89
   3  -1   3  843.32   53.09
  -3   1   3  844.92   51.09
  -1  -3   3  855.91   49.99
   1   3   3  873.81   60.39
  -1  -3   3  802.42   64.99
   3  -1   3  844.82   53.69
   3  -1   3  915.81   58.59
  -3   1   3  825.82   53.99
  -3   1   3  798.52   55.09
  -1  -3   3  810.82   50.29
   1   3   3  836.32   48.30
   3  -1   3  864.71   53.69
   1   3   3  862.01   48.40
   1   3   3  830.72   47.20
   3  -1   3  723.53   73.99
   3  -1   3  822.62   48.90
  -1  -3   3  793.62   62.39
  -1  -3   3  858.01   50.09
   3  -1   3  861.71   58.39
  -3   2  -3  357.76   27.70
   2   3  -3  345.17   32.90
  -2  -3  -3  345.17   43.40
   3  -2  -3  371.86   32.30
   2   3  -3  424.46   28.60
  -3   2  -3  339.77   29.60
   2   3  -3  357.36   26.60
  -2  -3  -3  390.26   27.10
   2   3  -3  364.26   27.00
   2   3  -3  370.26   30.80
  -3   2  -3  406.66   56.89
   2   3  -3  363.06   30.60
   2   3  -3  389.56   26.70
   3  -2  -3  362.66   25.50
  -3   2  -3  361.96   30.70
  -2  -3  -3  341.07   33.10
   2   3  -3  363.06   30.90
  -2  -3  -3  370.76   25.80
  -2  -3  -3  442.86   57.49
  -3   2  -3  381.66   26.70
  -3   2  -3  397.46   32.00
   3  -2  -3  413.26   29.20
   2   3  -3  517.95   67.49
  -3   2  -3  344.47   27.60
   2   3  -3  375.06   47.50
  -3   2  -3  378.66   28.60
   3  -2  -3  409.16   34.80
  -2  -3  -3  353.26   26.40
  -2  -3  -3  358.66   25.80
   3  -2  -3  370.36   30.50
   2   3  -3  378.66   30.10
  -2  -3  -3  388.46   26.70
   3  -2  -3  405.86   28.90
  -3   2  -3  350.36   28.60
   3  -2  -3  413.66   31.40
   3  -2  -3  342.67   47.80
   3  -2  -3  368.06   29.00
   2   3  -3  417.46   28.20
   3  -2   3  433.96   57.19
   2   3   3  380.66   26.10
   3  -2   3  335.77   32.10
  -2  -3   3  370.56   44.40
   2   3   3  373.66   30.40
   3  -2   3  356.96   32.50
  -2  -3   3  383.86   29.20
  -3   2   3  404.86   29.00
   3  -2   3  447.96   53.29
   2   3   3  395.86   26.30
   2   3   3  385.76   27.10
  -2  -3   3  413.16   30.50
  -3   2   3  340.97   29.20
  -2  -3   3  331.27   50.29
  -2  -3   3  426.26   28.70
   3  -2   3  373.66   22.10
   2   3   3  382.46   36.00
   2   3   3  366.06   49.70
   2   3   3  345.87   29.40
   2   3   3  359.56   31.10
  -3   2   3  400.96   28.00
   2   3   3  374.16   28.80
  -3   2   3  386.66   28.80
  -2  -3   3  369.46   27.60
   3  -2   3  368.86   28.40
   3  -2   3  400.46   33.80
   2   3   3  376.26   28.00
  -3   2   3  391.36   25.80
   3  -2   3  335.77   29.50
   3  -2   3  380.56   22.50
  -3   2   3  376.86   26.70
   3  -2   3  379.26   30.10
   2   3   3  392.16   26.80
  -2  -3   3  386.16   28.40
   3  -2   3  389.56   27.60
  -2  -3   3  379.36   34.80
  -2  -3   3  400.76   46.60
   3  -2   3  380.26   29.10
  -3   2   3  377.16   28.20
  -3  -3  -3    2.30    3.70
   3  -3  -3    9.50    7.00
   3  -3  -3    2.90    3.30
   3   3  -3   -1.10    3.00
  -3   3  -3    1.60    3.30
  -3   3  -3    2.70    3.00
   3   3  -3   10.40   25.70
  -3   3  -3    6.00    4.60
   3  -3  -3   -1.80    2.60
   3  -3  -3    4.10    3.70
   3   3  -3    4.60    5.60
   3  -3  -3    0.10    2.40
  -3  -3  -3    8.00    5.10
   3   3  -3    5.40    4.50
   3   3  -3   -0.20    3.30
  -3  -3  -3    6.10    4.50
   3  -3  -3    2.40    5.40
  -3  -3  -3    0.60    6.40
  -3  -3  -3    9.20    6.60
   3  -3  -3    1.30   23.90
  -3  -3  -3   41.50   28.60
   3   3  -3    3.20    4.90
  -3   3  -3   20.30   22.60
   3   3  -3    6.00    4.30
  -3   3  -3    8.70    4.50
   3   3  -3    2.00    3.50
  -3   3  -3    1.80    2.80
  -3   3  -3    4.80    3.90
   3   3  -3    0.70    4.70
  -3  -3  -3    0.90    1.80
   3   3  -3   10.70    5.20
  -3   3  -3    0.50    4.60
  -3  -3  -3    6.70    5.40
   3  -3  -3    2.30    7.00
  -3   3   3    1.10    2.70
   3   3   3    5.10    5.50
   3  -3   3   -1.80    6.10
   3   3   3    1.90    4.20
  -3  -3   3    6.10    7.90
   3  -3   3    7.60    4.60
  -3   3   3    3.50    4.40
  -3  -3   3    2.40    4.10
  -3  -3   3    0.00    3.10
   3   3   3    4.30    3.60
   3  -3   3    4.90    7.70
   3  -3   3    0.90    4.30
   3   3   3    0.50    5.00
   3  -3   3    1.00    3.30
  -3  -3   3    0.10    3.60
  -3   3   3    3.10    3.50
   3  -3   3    3.50    3.20
   3   3   3  -17.60   28.30
   3  -3   3    4.00   26.60
  -3  -3   3   -8.60   26.10
  -3   3   3   -1.20    3.10
   3   3   3   -0.50    3.40
   3  -3   3   -1.10    3.80
  -3   3   3    4.80    3.80
  -3   3   3   -0.30    2.40
  -3   3   3    5.80   23.60
   3   3   3   -0.70    3.10
   3   3   3   -1.10    3.70
   3   3   3    1.70    3.30
  -3  -3   3   -1.10    3.00
   3  -3   3    4.10    3.50
  -3  -3   3    1.80    3.70
  -3   3   3    6.30    3.90
  -3  -3   3    5.10    5.30
   3  -4  -3   38.10   16.40
  -3   4  -3   59.09   10.60
   4   3  -3   57.89   14.20
   4   3  -3   67.69   13.30
  -3   4  -3   68.59   11.70
  -3   4  -3   67.89   10.20
  -3   4  -3   62.49   16.90
   4   3  -3   60.89   13.20
  -3   4  -3   85.19   11.20
   4   3  -3   71.69   14.00
  -3   4  -3   61.99    5.60
   3  -4  -3   88.09   31.70
   4   3  -3  141.89   49.10
  -3   4  -3   41.50   29.10
   3  -4  -3   75.69   11.50
   3  -4  -3   76.29   18.70
   4   3  -3   78.79   15.80
   4   3  -3   48.60   14.40
   3  -4  -3  108.19   22.70
   3  -4  -3   56.39   10.00
   4   3  -3   79.29   15.20
   4   3  -3   82.79   19.00
   3  -4  -3   70.69   16.70
  -4  -3  -3   84.09   21.90
  -3   4  -3   72.59   13.50
  -4  -3  -3   67.09   14.50
   3  -4  -3   66.69   11.20
  -3   4  -3   72.19   10.80
  -4  -3  -3  104.39   19.40
  -4  -3  -3   79.89   15.50
   4   3   3   85.59   17.70
   3  -4   3   75.69   29.10
  -3   4   3   45.80   28.60
   3  -4   3   62.79   11.10
   4   3   3   62.49   15.00
   4   3   3   77.79   14.70
  -4  -3   3   79.29   17.60
  -4  -3   3   56.79   18.30
  -3   4   3   72.29   10.10
  -3   4   3   61.59   10.40
  -4  -3   3   20.50   36.60
   4   3   3   46.70   37.00
   3  -4   3   59.59   11.10
   4   3   3  110.29   22.20
  -3   4   3   83.09   14.40
   3  -4   3  107.49   29.40
  -4  -3   3   84.09   10.30
  -4  -3   3   81.29   15.60
   3  -4   3   60.39   17.90
  -4  -3   3  109.09   23.00
   3  -4   3   49.00   15.70
   4   3   3   88.39   18.90
   4   3   3   80.99   15.00
  -4  -3   3   45.60   12.00
  -2   4  -3  569.24   35.30
   2  -4  -3  573.04   45.70
  -2   4  -3  531.85   37.30
   4   2  -3  492.85   40.50
   4   2  -3  447.76   53.59
   2  -4  -3  522.55   35.80
   4   2  -3  467.85   39.40
  -2   4  -3  531.15   33.90
  -4  -2  -3  514.35   47.40
   2  -4  -3  509.95   45.80
  -2   4  -3  525.95   33.50
   2  -4  -3  619.04   49.80
  -2   4  -3  546.95   34.90
   2  -4  -3  492.15   61.89
   4   2  -3  585.44   42.30
  -2   4  -3  533.65   34.70
  -4  -2  -3  532.15   40.50
   4   2  -3  586.54   44.10
   2  -4  -3  567.74   46.70
  -4  -2  -3  553.54   44.20
   4   2  -3  524.95   43.20
  -2   4  -3  548.15   32.70
  -2   4  -3  554.34   54.09
   4   2  -3  556.24   47.30
  -2   4  -3  556.94   39.90
  -4  -2  -3  485.85   40.00
  -4  -2  -3  586.64   78.19
  -2   4  -3  517.75   37.30
   2  -4  -3  536.65   60.29
   4   2   3  488.75   88.39
   4   2   3  504.65   39.80
  -2   4   3  524.95   33.80
  -2   4   3  608.64   48.50
   2  -4   3  610.24   53.59
   2  -4   3  601.04   53.59
   2  -4   3  537.65   34.00
  -4  -2   3  515.35   32.30
  -4  -2   3  537.95   45.10
   2  -4   3  525.95   46.10
  -2   4   3  568.54   43.50
  -4  -2   3  560.14   42.10
   2  -4   3  484.35   45.70
   2  -4   3  520.55   34.80
   4   2   3  522.05   46.20
  -4  -2   3  545.55   41.30
   2  -4   3  563.14   35.40
   4   2   3  516.75   40.60
   4   2   3  522.15   40.90
   2  -4   3  615.44   67.89
   4   2   3  569.04   41.70
  -2   4   3  532.05   32.70
  -2   4   3  554.04   35.10
   2  -4   3  446.26   57.99
  -2   4   3  550.54   34.50
  -2   4   3  535.95   36.00
  -4  -2   3  598.94   47.80
   4   2   3  514.95   44.00
   4   2   3  536.35   44.20
  -1   4  -3  944.91   53.99
   4   1  -3  971.20   65.09
   4   1  -3  928.21   60.49
  -1   4  -3 1002.10   66.09
   1  -4  -3  921.01   68.49
   1  -4  -3  943.91   50.09
  -1   4  -3  916.51   56.39
  -1   4  -3  878.31   53.79
  -4  -1  -3  868.01   91.09
   1  -4  -3  767.22   68.89
  -4  -1  -3  946.01   60.69
  -4  -1  -3  911.91   60.89
  -1   4  -3  885.21   53.29
  -1   4  -3  893.51   57.89
   1  -4  -3  892.31   49.90
   1  -4  -3  855.71   64.09
   4   1  -3  884.11   60.69
   4   1  -3  813.22   59.39
  -4  -1  -3  856.61   60.69
   1  -4  -3  904.41   64.99
  -4  -1  -3  847.12   63.39
   4   1  -3  860.61   92.49
  -4  -1  -3  846.72   63.39
   4   1  -3  779.82   64.99
   1  -4  -3  823.82   65.59
  -1   4  -3  918.81   50.69
   4   1  -3  901.21   59.19
  -1   4  -3  887.21   59.19
  -1   4  -3  989.90   52.29
   4   1   3  903.81   60.39
   4   1   3  895.51   59.99
  -1   4   3  915.91   60.59
   4   1   3  899.11   58.89
  -4  -1   3  830.52   60.89
  -4  -1   3  916.61   94.09
   1  -4   3  953.10   55.89
   4   1   3  845.02   65.49
   1  -4   3  893.81   66.29
   1  -4   3  806.22   67.59
  -1   4   3  880.21   56.49
   1  -4   3  939.61   71.49
  -4  -1   3  843.92   53.89
  -4  -1   3  821.52   59.59
   1  -4   3 1032.50   68.79
  -1   4   3  933.41   57.89
   1  -4   3  924.61   70.09
   1  -4   3  922.01   62.89
   4   1   3  912.91   92.59
  -4  -1   3  899.51   65.09
   4   1   3  927.81   61.09
   4   1   3  891.81   62.69
   4   1   3  853.61   63.69
   0  -4  -3   32.70   13.30
   0   4  -3   44.30    6.90
  -4   0  -3   40.20   11.00
   4   0  -3   19.30    8.70
   4   0  -3   29.60   10.90
   0   4  -3   37.80    9.50
   0   4  -3   37.60   10.50
  -4   0  -3   34.00   11.50
   0  -4  -3   37.60   13.20
   4   0  -3   28.60   11.80
   4   0  -3   48.30   10.80
   0   4  -3   30.60    5.90
   0   4  -3   39.50    8.40
   4   0  -3   46.70   13.60
  -4   0  -3   60.19   29.80
  -4   0  -3   39.70    9.30
   4   0  -3   42.20   11.30
   4   0  -3   46.70    9.50
  -4   0  -3   39.50   10.30
   0   4  -3   38.70    7.00
  -4   0  -3   22.70    8.20
   0   4  -3   43.10    5.00
   4   0  -3   22.70   35.00
   0  -4  -3   22.30    9.60
   0   4  -3   42.70    8.10
   0  -4  -3   21.20   11.60
   0  -4  -3   33.20   13.00
   4   0   3   61.49   31.10
   4   0   3   31.50    7.90
  -4   0   3   34.50    8.70
   0  -4   3   34.00   15.00
   0  -4   3   55.49   17.90
   4   0   3   51.79   11.70
   4   0   3   43.20   12.50
   0  -4   3   43.10    6.50
   0   4   3   49.50   10.60
  -4   0   3   41.60   11.00
   0   4   3   37.00    9.20
   4   0   3   30.80    9.70
   4   0   3   34.60   10.10
  -4   0   3   31.70    9.90
  -4   0   3   41.50   10.80
  -4   0   3   56.39   38.70
   0  -4   3   47.80    9.00
   0  -4   3   39.30   13.40
  -4   0   3   46.10   13.20
   0   4   3   41.20    9.50
   0  -4   3   28.80   10.70
  -4   0   3   37.70    9.80
   0  -4   3   48.10   15.80
   0  -4   3   62.99   16.70
   4   0   3   53.19   15.60
  -4   0   3   39.00    9.20
   0  -4   3   52.69   17.50
  -4   0   3   38.00    9.10
   1   4  -3  870.71   52.89
   1   4  -3  865.91   55.49
  -4   1  -3  817.22   58.39
  -1  -4  -3  902.61   67.99
  -1  -4  -3  789.02   64.19
   4  -1  -3  896.81   54.09
   4  -1  -3  677.03   66.39
  -4   1  -3  902.31   59.79
   4  -1  -3  875.61  115.19
   4  -1  -3  939.61   62.89
   1   4  -3  925.91   54.79
  -4   1  -3  883.61   58.79
   1   4  -3  945.51   61.29
   4  -1  -3  904.21   60.29
   1   4  -3  936.41   60.49
   1   4  -3  943.01   52.79
   4  -1  -3  871.81   59.79
  -1  -4  -3  958.50   63.49
  -1  -4  -3  885.01   65.49
  -1  -4  -3  867.21   70.69
   4  -1  -3  860.11   64.39
  -4   1  -3  967.20   93.39
   4  -1  -3 1000.90   67.89
   4  -1  -3  861.61   58.89
   1   4  -3  871.01   50.59
  -4   1  -3  902.91   60.69
  -1  -4  -3  980.90   61.59
   1   4  -3  854.21   58.39
  -4   1  -3  883.51   63.29
   1   4  -3  948.81   55.59
   1   4  -3  961.70   58.79
   1   4   3  866.11   51.29
  -4   1   3  932.51   52.19
   1   4   3  914.71   52.89
   4  -1   3  875.51   89.99
   1   4   3  918.21   50.69
   4  -1   3  909.01   60.59
  -1  -4   3  831.32   61.79
   4  -1   3  900.71   53.99
   4  -1   3  862.31   59.19
   1   4   3  943.21   62.89
   1   4   3  875.91   59.19
  -4   1   3  944.51   64.69
   1   4   3  917.81   59.79
  -4   1   3  912.51   60.59
  -1  -4   3  869.31   54.39
  -1  -4   3  921.21   71.49
   1   4   3  883.91   59.89
  -1  -4   3  774.22   53.19
  -4   1   3  879.51   55.19
   4  -1   3  975.90   66.69
   1   4   3  926.51   64.19
  -4   1   3  809.72   88.59
  -4   1   3  884.61   59.89
  -1  -4   3 1001.80   70.69
   4  -1   3  808.22   62.79
   1   4   3  907.91   53.39
  -1  -4   3  987.80   72.89
  -1  -4   3  937.61   54.29
   4  -1   3  845.22   59.39
  -1  -4   3  817.62   69.59
  -4   1   3  862.31   59.19
   4  -2  -3  590.54   44.50
   2   4  -3  547.85   35.00
  -4   2  -3  545.75   39.20
   4  -2  -3  588.54   43.30
   2   4  -3  543.05   37.40
   4  -2  -3  492.65   39.40
  -2  -4  -3  552.74   52.49
  -2  -4  -3  505.25   47.50
   2   4  -3  571.24   36.10
  -4   2  -3  448.76   39.30
  -4   2  -3  497.95   38.80
   2   4  -3  535.15   43.10
   2   4  -3  557.64   42.70
   4  -2  -3  473.95   39.10
   2   4  -3  562.94   43.00
   2   4  -3  519.05   40.40
   4  -2  -3  601.84   77.89
  -4   2  -3  526.15   39.90
   4  -2  -3  548.55   53.99
  -2  -4  -3  565.94   36.40
  -4   2  -3  664.23   83.39
  -2  -4  -3  522.75   55.39
   4  -2  -3  512.85   42.60
   4  -2  -3  496.05   36.10
   4  -2  -3  536.45   46.50
  -2  -4  -3  511.05   38.10
   4  -2  -3  509.75   31.50
  -2  -4  -3  521.55   35.70
   2   4  -3  503.85   35.60
   2   4  -3  536.55   36.60
  -4   2  -3  571.44   44.60
  -2  -4  -3  491.35   45.50
   2   4  -3  503.55   41.20
  -2  -4   3  562.24   60.99
   4  -2   3  536.25   40.60
  -2  -4   3  534.35   60.79
  -2  -4   3  559.64   37.60
   2   4   3  538.05   35.30
  -2  -4   3  557.84   41.00
   4  -2   3  528.65   45.60
  -4   2   3  719.13   75.69
   2   4   3  527.25   34.00
  -4   2   3  596.64   40.70
   2   4   3  572.94   43.30
  -2  -4   3  583.34   38.00
   2   4   3  521.95   57.29
   2   4   3  542.05   34.10
   2   4   3  572.94   41.20
   4  -2   3  533.25   32.40
  -2  -4   3  530.85   62.09
  -2  -4   3  569.84   37.70
   2   4   3  522.05   40.70
  -4   2   3  461.35   37.90
   2   4   3  552.84   39.60
  -2  -4   3  577.94   42.00
   4  -2   3  545.95   44.00
   4  -2   3  505.45   73.19
   4  -2   3  488.15   62.79
  -2  -4   3  435.16   57.39
   2   4   3  548.15   35.30
   2   4   3  586.54   42.80
  -4   2   3  548.35   34.60
  -4   2   3  560.84   40.60
   2   4   3  575.84   58.09
  -2  -4   3  564.84   66.69
   4  -2   3  526.05   43.30
  -4   2   3  537.95   43.30
  -4   2   3  613.84   41.60
  -4   2   3  545.75   36.90
   4  -2   3  585.54   41.10
   4  -2   3  532.15   32.00
  -4   3  -3   55.19   12.50
   4  -3  -3   82.09   16.20
  -4   3  -3   54.79   12.00
   4  -3  -3   66.89   13.10
  -3  -4  -3   47.70   11.00
   4  -3  -3   82.69   14.10
  -4   3  -3   73.99   13.50
  -4   3  -3   83.49   14.50
   3   4  -3   76.89   41.50
   3   4  -3   81.19   16.40
  -4   3  -3  104.89   16.20
  -4   3  -3   12.10   37.30
  -3  -4  -3   71.39   11.00
   4  -3  -3   78.89   15.20
   4  -3  -3   81.89   18.80
   3   4  -3   64.79   12.10
  -3  -4  -3   82.99   12.50
   3   4  -3   58.99   11.00
   3   4  -3   48.50   11.70
   3   4  -3   54.29   14.00
  -3  -4  -3   57.59   18.10
   4  -3  -3   71.39   11.40
   4  -3  -3   23.80   14.60
   3   4  -3   93.69   19.20
   3   4  -3   49.90   13.90
  -3  -4  -3   76.79   13.20
  -3  -4  -3   43.30   30.30
   3   4  -3   62.79   14.60
  -3  -4  -3   75.69   19.50
  -3  -4  -3   67.49   11.20
   4  -3  -3  114.29   41.20
  -4   3  -3   78.09   16.30
  -4   3  -3   56.49   10.50
   3   4  -3   63.29   11.90
   3   4  -3   53.79   11.90
  -3  -4  -3   80.29   22.60
   4  -3   3   69.59   13.10
   3   4   3   64.89   12.50
  -4   3   3   79.79   15.10
   3   4   3   68.59   11.80
   4  -3   3   67.49   15.00
  -3  -4   3   50.29   15.90
   4  -3   3   60.89   16.80
   4  -3   3   79.39   15.80
   3   4   3  100.59   19.00
  -4   3   3   99.19   18.70
   4  -3   3   51.29   39.30
   4  -3   3   70.09   23.50
  -4   3   3   60.59   13.10
  -3  -4   3   42.80   19.10
  -4   3   3  109.19   37.50
  -3  -4   3   57.69   35.30
  -4   3   3   59.19   12.40
   3   4   3   64.19   11.20
   3   4   3   82.19   16.40
   3   4   3   82.59   12.90
   4  -3   3   78.29   14.20
  -4   3   3   79.39   14.10
  -3  -4   3   66.39   12.70
   3   4   3   96.29   22.70
   3   4   3   31.50   33.90
  -4   3   3   86.89   13.80
  -4   3   3  100.49   13.10
  -3  -4   3   44.80   11.30
   3   4   3   45.30   13.20
  -4   4  -3    5.70    4.60
  -4  -4  -3   -7.10    4.30
   4  -4  -3   15.10   30.40
   4   4  -3   -1.60    9.60
   4   4  -3    6.50    5.70
  -4  -4  -3    8.80    8.40
  -4  -4  -3    4.10    4.40
  -4  -4  -3   10.20    6.30
  -4   4  -3   10.30   31.70
  -4  -4  -3   10.60   35.70
  -4   4  -3   17.10    6.20
   4   4  -3   15.40    6.50
   4   4  -3    7.00    7.20
   4   4  -3   12.30    6.70
  -4   4  -3    3.00    4.50
   4  -4  -3    9.20    5.40
   4   4  -3   11.80    5.70
   4  -4  -3   10.70    5.20
  -4   4  -3   11.10    4.50
  -4   4  -3   18.40    9.00
  -4  -4  -3    7.40    5.90
   4  -4  -3    3.10   10.50
  -4  -4  -3   26.30   14.00
   4  -4  -3    6.90    5.50
   4   4  -3   -1.00    3.90
   4   4  -3   12.20    6.80
   4   4  -3    8.60   34.70
   4   4  -3   11.40    7.00
   4  -4  -3   -0.80    6.20
  -4   4  -3   16.10    6.50
  -4  -4   3   14.80    9.90
  -4   4   3  -19.00   27.80
  -4  -4   3    9.10    6.70
   4   4   3    6.70    5.50
   4  -4   3    4.20    3.90
  -4  -4   3   15.10    7.80
  -4   4   3   11.90    7.70
  -4   4   3   12.20    5.90
  -4  -4   3   42.90   36.60
   4  -4   3   -2.40    5.70
  -4  -4   3    9.10   11.10
   4   4   3   -3.00    4.20
   4  -4   3   12.60    4.90
  -4   4   3   11.50    8.00
   4   4   3    3.60    5.50
   4   4   3   44.40   38.50
   4  -4   3  -27.60   28.10
  -4  -4   3    4.40    3.20
   4   4   3   13.40    5.90
   4  -4   3    7.30    4.90
  -4  -4   3   12.40    8.30
   4  -4   3    6.10    8.00
   4   4   3   19.90    9.40
  -4   4   3   10.00    4.90
   4   4   3    8.10    5.40
  -4   4   3   12.20    5.30
   4   4   3    2.80    4.20
   4  -5  -3  103.79   15.60
   5   4  -3   89.99   25.10
   5   4  -3  113.19   20.50
  -5  -4  -3  173.98   36.80
  -4   5  -3  151.38   23.90
  -4   5  -3  130.39   20.50
  -5  -4  -3  130.39   27.20
   5   4  -3  106.39   22.40
   4  -5  -3   98.19   30.60
  -4   5  -3  115.49   16.30
   5   4  -3  108.29   20.50
  -5  -4  -3  114.29   21.60
   5   4  -3  179.88   33.30
   4  -5  -3   98.69   25.40
  -4   5  -3  103.89   16.40
  -4   5  -3  116.59   15.60
   5   4  -3  142.09   28.30
   4  -5  -3  163.28   20.80
   5   4  -3  123.29   20.50
  -5  -4  -3  108.79   21.00
  -4   5  -3  125.29   15.10
   4  -5  -3   80.59   22.50
   5   4  -3  -19.40   46.70
  -5  -4  -3  113.89   28.20
   5   4   3  108.29   19.90
   4  -5   3  135.49   19.40
   5   4   3  109.39   20.00
   5   4   3   97.39   23.70
  -5  -4   3  138.19   23.90
  -4   5   3  114.79   19.60
  -4   5   3  132.29   17.50
  -4   5   3   97.19   15.40
  -5  -4   3   66.59   20.70
  -5  -4   3  110.69   28.70
   4  -5   3  114.79   17.80
  -4   5   3  121.49   16.60
  -4   5   3  127.49   14.90
   4  -5   3   99.19   25.60
  -4   5   3  125.19   14.40
   5   4   3  113.69   23.60
   5   4   3  116.39   23.40
  -5  -4   3  123.69   22.80
   5   4   3   40.70   50.99
   5   4   3   75.89   23.20
   4  -5   3  125.49   37.50
   4  -5   3  146.39   31.50
  -5  -4   3  137.09   25.20
   5   4   3   73.79   17.00
   3  -5  -3  357.06   45.70
   5   3  -3  331.87   38.90
   5   3  -3  251.17   32.20
   5   3  -3  386.46   46.50
  -3   5  -3  261.87   46.30
  -5  -3  -3  418.26   54.59
   3  -5  -3  307.77   24.70
  -3   5  -3  312.37   24.30
   5   3  -3  245.88   59.09
   5   3  -3  264.17   40.70
   3  -5  -3  197.98   43.30
   3  -5  -3  283.97   23.60
   3  -5  -3  374.36   48.40
  -3   5  -3  328.47   21.90
  -3   5  -3  357.46   30.10
  -3   5  -3  322.17   23.10
   3  -5  -3  360.56   46.10
  -5  -3  -3  295.37   38.70
  -5  -3  -3  369.36   32.60
  -3   5  -3  375.56   30.30
   5   3  -3  333.77   37.10
  -3   5  -3  309.77   21.50
   5   3  -3  333.77   31.40
  -5  -3  -3  360.26   32.60
  -3   5  -3  324.27   21.80
  -3   5  -3  332.57   24.40
   3  -5  -3  465.45   50.99
  -5  -3   3  324.07   37.40
  -5  -3   3  337.77   47.20
   3  -5   3  295.77   51.39
  -3   5   3  391.76   45.20
   5   3   3  343.57   42.80
   3  -5   3  280.07   24.70
   5   3   3  355.66   40.20
  -3   5   3  286.97   37.10
   3  -5   3  207.08   37.80
   5   3   3  378.96   31.90
   5   3   3  340.17   44.80
   3  -5   3  293.57   44.90
  -3   5   3  326.37   21.00
  -5  -3   3  251.57   61.29
   3  -5   3  308.17   25.20
  -3   5   3  352.16   26.70
   5   3   3  284.27   40.00
   5   3   3  329.47   37.00
  -3   5   3  344.57   23.60
   3  -5   3  373.66   48.80
  -5  -3   3  337.77   42.70
  -3   5   3  311.87   20.70
   5   3   3  299.87   64.29
  -3   5   3  345.67   23.50
  -5  -2  -3    3.60    7.30
  -2   5  -3   12.10   20.00
   2  -5  -3   13.80    4.00
  -2   5  -3   22.00    8.40
   5   2  -3   -0.90    7.20
   5   2  -3   22.30   10.00
  -5  -2  -3   17.00    9.00
   2  -5  -3    5.40    8.70
  -2   5  -3   13.60    3.70
  -2   5  -3    7.00    4.80
  -5  -2  -3    8.80    6.60
   5   2  -3    4.70    7.70
   5   2  -3    1.70    5.20
   2  -5  -3   18.30   10.80
  -2   5  -3   13.60    3.80
  -5  -2  -3   26.70   11.60
   2  -5  -3   23.90   12.60
  -2   5  -3    7.70    5.00
   5   2  -3   11.20    8.20
   5   2  -3   17.20    8.50
   2  -5  -3   16.60   10.80
  -2   5  -3   13.70    6.00
  -2   5  -3   16.90    5.10
   5   2  -3   33.30   41.50
  -5  -2  -3   -6.50   35.30
   2  -5  -3   -0.40    7.80
  -2   5   3   24.60   10.10
   2  -5   3   15.90   10.60
  -2   5   3   17.10   11.70
  -2   5   3   37.50   14.40
  -5  -2   3   14.40    9.20
  -2   5   3   26.90    8.60
   5   2   3    5.10    7.60
  -5  -2   3    3.40    5.80
   2  -5   3    8.50    8.10
   5   2   3   15.50   38.20
  -5  -2   3   20.10   39.30
  -5  -2   3   23.70   11.40
   5   2   3   11.80    7.90
  -2   5   3   12.70    5.40
   5   2   3    2.20    5.50
   5   2   3    8.00    8.70
   5   2   3   22.20    9.80
  -2   5   3    4.00    3.40
   2  -5   3   15.60    4.50
  -2   5   3   17.30    6.60
  -5  -2   3    9.90    7.10
   2  -5   3   -4.20   16.80
   5   2   3    1.10    4.30
   2  -5   3   19.00   11.00
   5   2   3   16.00    8.40
  -5  -2   3   15.40    3.50
   2  -5   3    2.90    9.00
   2  -5   3   10.90    8.70
  -1   5  -3  255.47   20.10
   1  -5  -3  250.67   36.70
   1  -5  -3  243.28   35.00
  -1   5  -3  244.78   29.10
  -5  -1  -3  293.27   37.90
   5   1  -3  283.37   32.60
   1  -5  -3  217.28   45.70
  -1   5  -3  311.07   22.80
  -1   5  -3  248.38   26.10
   5   1  -3  351.16   44.90
  -5  -1  -3  264.37   36.50
   5   1  -3  282.17   31.10
   5   1  -3  277.37   36.20
   1  -5  -3  293.27   49.90
   1  -5  -3  237.58   36.80
   5   1  -3  284.97   32.90
   5   1  -3  149.39   44.00
  -5  -1  -3  254.57   31.00
  -5  -1  -3  186.98   40.90
  -1   5  -3  272.57   23.50
  -5  -1  -3  304.07   34.70
  -5  -1  -3  189.08   57.19
   5   1   3  261.77   39.30
   5   1   3  314.37   39.10
   1  -5   3  166.68   31.10
   1  -5   3  273.97   25.10
  -1   5   3  275.37   23.30
   5   1   3  240.78   29.90
  -5  -1   3  277.27   37.70
   1  -5   3  270.07   19.00
   5   1   3  305.57   62.49
   1  -5   3  272.57   41.20
  -5  -1   3  238.98   20.90
  -1   5   3  260.17   23.90
  -5  -1   3  299.47   34.20
  -5  -1   3  282.37   56.79
   5   1   3  288.87   33.40
   5   1   3  267.97   37.40
  -5  -1   3  328.67   36.40
   5   1   3  278.57   25.60
  -1   5   3  309.57   27.90
  -1   5   3  266.37   24.10
   1  -5   3  311.37   52.19
   1  -5   3  278.87   47.60
   1  -5   3  205.68   34.00
  -5   0  -3   23.90   11.10
   5   0  -3   10.40    7.10
  -5   0  -3    4.10    5.00
   5   0  -3   23.70    8.80
  -5   0  -3   20.70   10.50
   5   0  -3   19.40    7.20
   0   5  -3   12.30    4.60
   5   0  -3   19.90    9.70
   0   5  -3   13.10    6.50
   0   5  -3   17.40    6.20
   0  -5  -3   36.20   12.20
   0   5  -3   11.80    7.00
  -5   0  -3   23.70    9.30
   5   0  -3   32.20   13.10
  -5   0  -3   30.30   10.20
   0   5  -3   31.80    8.50
   5   0  -3   17.90   11.90
  -5   0  -3   23.30    8.80
   5   0  -3  -19.70   41.30
  -5   0  -3   37.90   34.40
   0  -5  -3   17.90   10.10
   0   5  -3   23.30    5.60
   0  -5  -3   19.00   12.50
  -5   0   3   14.70    6.60
  -5   0   3   17.40    8.70
   0  -5   3   52.79   14.40
   0  -5   3   25.50   12.70
   0   5   3   17.70    8.00
   5   0   3   15.20    8.60
   0  -5   3   18.20   11.00
   5   0   3   24.50   12.20
   0   5   3   22.70    8.40
   0   5   3   18.90    7.20
  -5   0   3    9.50    7.30
  -5   0   3   14.40    8.40
   5   0   3   19.20   45.80
   5   0   3    4.80    5.60
   0  -5   3   40.70   15.20
   5   0   3   11.90    6.60
   0   5   3   20.10    8.00
   5   0   3   17.80    6.40
  -5   0   3   21.20    8.60
  -5   0   3   15.60    6.30
   0  -5   3   13.70   13.00
   5   0   3   37.60   12.10
  -5   0   3   31.40   39.30
   0  -5   3   27.90    5.50
   0  -5   3   11.70   10.70
   5   0   3   12.90   10.10
  -1  -5  -3  212.58   24.70
   5  -1  -3  317.77   37.50
  -1  -5  -3  366.76   47.10
  -1  -5  -3  266.27   18.80
  -1  -5  -3  297.87   40.40
  -5   1  -3  213.38   27.30
   1   5  -3  280.87   18.90
   1   5  -3  224.08   21.60
   5  -1  -3  298.67   36.20
  -1  -5  -3  245.18   43.70
   1   5  -3  294.07   37.30
  -5   1  -3  274.97   61.49
   5  -1  -3  311.77   57.59
   5  -1  -3  248.88   28.80
   5  -1  -3  218.08   40.10
  -1  -5  -3  244.58   25.00
   1   5  -3  299.37   26.50
   1   5  -3  275.57   23.00
   5  -1  -3  388.26   45.80
   5  -1  -3  274.17   21.90
   1   5  -3  289.47   22.50
  -5   1  -3  225.58   32.80
  -1  -5  -3  317.17   41.20
   1   5  -3  304.47   37.10
   5  -1  -3  341.57   35.80
  -5   1  -3  279.67   31.40
  -1  -5  -3  285.17   34.70
  -5   1  -3  262.67   35.70
  -5   1   3  232.88   30.10
   1   5   3  260.67   31.40
  -5   1   3  196.98   31.00
  -5   1   3  278.67   61.39
  -5   1   3  309.77   34.20
   1   5   3  256.57   30.50
  -1  -5   3  301.97   42.20
   5  -1   3  259.97   36.30
  -1  -5   3  309.67   47.30
   5  -1   3  265.77   30.50
  -1  -5   3  275.77   37.30
   1   5   3  248.98   25.00
   5  -1   3  209.18   28.30
   1   5   3  254.87   19.80
   1   5   3  277.57   19.90
  -5   1   3  262.37   19.60
  -5   1   3  277.37   24.80
  -5   1   3  269.87   32.10
   5  -1   3  272.57   32.90
   5  -1   3  326.37   41.40
   1   5   3  253.77   33.70
  -1  -5   3  218.78   32.80
  -1  -5   3  323.27   37.00
  -1  -5   3  311.67   46.90
   5  -1   3  243.08   57.89
  -1  -5   3  255.17   34.60
  -1  -5   3  248.08   20.00
   5  -1   3  296.57   22.20
   5  -1   3  343.97   36.90
   5  -2  -3   13.10    7.50
   5  -2  -3   11.00    8.40
   2   5  -3   11.70    7.60
   2   5  -3    5.30    3.70
   2   5  -3   27.00   10.30
   5  -2  -3   20.00   34.80
   2   5  -3   11.20    4.40
   2   5  -3   14.70    5.40
   5  -2  -3   16.50    4.20
   2   5  -3   14.30    4.30
   5  -2  -3   10.20    5.60
  -2  -5  -3    8.30    6.30
  -2  -5  -3    4.60   22.90
  -5   2  -3   10.20    6.60
   2   5  -3   22.70    9.90
  -2  -5  -3   12.60    8.30
  -2  -5  -3   10.00    9.60
  -2  -5  -3   10.80    4.50
  -5   2  -3    4.30   33.60
   2   5  -3   13.40    7.50
   5  -2  -3   22.90   14.70
   5  -2  -3    2.60    7.40
  -2  -5  -3   14.50    9.80
  -2  -5  -3   15.40   13.40
   2   5  -3   10.20    6.00
  -5   2  -3   13.90    6.90
  -5   2  -3   28.60   11.60
   5  -2  -3   16.70    8.90
  -5   2   3    9.70    6.40
  -5   2   3  -30.50   32.60
  -2  -5   3   24.00   14.20
  -5   2   3   12.70    6.40
   2   5   3    0.20    5.20
  -2  -5   3   23.90   10.50
  -5   2   3   15.80    4.40
  -2  -5   3    7.20    4.80
   5  -2   3    7.90    5.90
   5  -2   3   12.40    3.70
  -2  -5   3   23.20    7.20
  -5   2   3   13.40   10.10
   2   5   3   24.60    8.40
   5  -2   3   15.00   36.20
   5  -2   3   21.60   11.60
   5  -2   3    5.30    5.70
   5  -2   3    9.80    7.80
   2   5   3   -5.20   24.10
  -5   2   3   15.60    7.40
  -2  -5   3   25.30   11.90
   5  -2   3   13.10    7.10
   2   5   3   12.70    4.60
  -2  -5   3   17.40   23.00
   2   5   3   13.70    3.20
   2   5   3    6.10    5.30
  -5   2   3    3.30    3.80
  -2  -5   3    8.20    4.70
   2   5   3   12.90    8.70
  -2  -5   3   10.90   12.50
   5  -2   3    7.30    3.50
   5  -2   3    7.50    7.20
  -2  -5   3   10.70    7.60
  -2  -5   3  -17.50   25.70
   5  -2   3   13.00   11.70
   2   5   3   11.90    2.80
   5  -3  -3  365.76   63.09
   5  -3  -3  371.56   44.60
  -3  -5  -3  333.47   55.59
  -5   3  -3  304.57   35.00
  -3  -5  -3  333.07   27.50
  -5   3  -3  348.47   29.60
   3   5  -3  310.87   26.00
   3   5  -3  347.47   29.40
   3   5  -3  353.06   42.20
   3   5  -3  309.57   38.10
  -5   3  -3  307.47   29.20
   5  -3  -3  351.36   40.00
  -5   3  -3  354.56   42.80
   5  -3  -3  327.97   30.50
   5  -3  -3  337.97   58.09
   5  -3  -3  438.06   51.49
  -3  -5  -3  249.08   48.90
   5  -3  -3  401.36   34.60
  -5   3  -3  273.47   58.19
   3   5  -3  350.66   40.20
   3   5  -3  345.07   40.80
  -5   3  -3  337.67   30.70
  -3  -5  -3  322.97   46.10
   3   5  -3  338.97   26.90
   3   5  -3  313.37   27.10
  -3  -5  -3  277.17   26.10
  -3  -5  -3  269.77   25.90
   3   5  -3  310.07   25.10
   5  -3  -3  324.27   30.20
  -3  -5  -3  405.76   59.39
   3   5   3  319.57   26.40
   5  -3   3  361.46   47.10
  -3  -5   3  313.17   28.10
   5  -3   3  316.27   41.30
   5  -3   3  299.97   64.79
  -3  -5   3  364.96   54.29
   3   5   3  276.67   49.99
  -5   3   3  269.07   40.40
  -3  -5   3  539.85   67.69
   3   5   3  341.07   25.20
   3   5   3  315.17   37.10
   5  -3   3  192.28   43.30
   5  -3   3  340.77   30.50
   5  -3   3  370.36   40.70
  -3  -5   3  322.57   29.60
  -5   3   3  309.07   29.00
   3   5   3  348.97   40.70
   3   5   3  338.87   31.80
  -3  -5   3  339.77   28.70
   3   5   3  393.76   44.40
  -5   3   3  319.57   30.10
   5  -3   3  297.97   28.60
   5  -3   3  309.87   30.10
  -5   3   3  362.46   31.50
  -5   3   3  267.97   57.59
   3   5   3  296.37   25.60
  -5   3   3  340.17   25.80
  -3  -5   3  307.27   46.60
  -3  -5   3  318.87   54.29
   3   5   3  293.77   24.00
  -5   3   3  317.57   26.50
  -5   4  -3  128.79   22.90
   4   5  -3  147.79   20.00
   5  -4  -3  142.79   28.20
   4   5  -3   97.29   23.50
  -5   4  -3   83.99   16.10
   4   5  -3  138.79   29.30
   5  -4  -3   92.19   30.50
  -5   4  -3  111.69   22.20
   4   5  -3  102.49   17.20
   4   5  -3   38.50   43.10
  -4  -5  -3  155.38   37.30
   5  -4  -3  113.19   18.50
  -4  -5  -3   85.89   23.70
  -4  -5  -3  118.39   15.30
   4   5  -3  129.69   24.60
   5  -4  -3  155.68   22.70
   4   5  -3  133.09   21.10
   5  -4  -3  100.29   18.20
   5  -4  -3  133.09   23.00
  -4  -5  -3  126.59   46.20
  -5   4  -3  113.79   19.60
  -4  -5  -3  140.19   20.90
  -5   4  -3   98.09   17.40
  -5   4  -3   94.39   17.40
   4   5  -3   83.19   17.90
  -4  -5  -3  166.68   33.40
  -4  -5  -3  132.89   14.80
   4   5  -3   91.79   20.90
  -5   4   3  141.89   21.40
   4   5   3  106.09   17.80
  -5   4   3  127.89   20.80
  -4  -5   3   62.19   15.00
  -4  -5   3  148.39   34.80
  -4  -5   3  115.79   24.40
   4   5   3  118.09   24.30
  -4  -5   3   97.79   16.00
  -5   4   3  129.19   19.70
   4   5   3  105.49   24.60
  -5   4   3  132.99   27.80
   5  -4   3  128.09   21.50
   5  -4   3  126.79   28.30
   5  -4   3  155.08   41.00
   4   5   3  119.49   19.30
  -4  -5   3  155.68   35.40
   5  -4   3   97.29   18.20
  -5   4   3   76.09   16.10
   5  -4   3  130.69   19.90
  -4  -5   3  129.99   18.90
   4   5   3  127.79   17.70
  -4  -5   3   91.19   25.50
   4   5   3   96.29   16.40
  -5   4   3  103.99   15.90
   4   5   3  111.89   22.60
  -4  -5   3   65.79   42.40
   5  -4   3  109.39   18.90
   4   5   3   83.59   21.30
   4   5   3   25.10   47.10
   5  -4   3  104.19   23.10
   5  -4   3  105.99   19.40
   5   5  -3    3.60    5.60
   5   5  -3   14.80   11.20
  -5  -5  -3   17.10    8.70
  -5  -5  -3   25.50   14.70
   5  -5  -3   13.60   10.60
  -5   5  -3    4.30    4.60
   5   5  -3   12.80   10.80
  -5   5  -3   15.70    9.90
  -5   5  -3    5.60    4.00
   5   5  -3   13.40    7.30
  -5  -5  -3    5.00   11.50
  -5  -5  -3    2.70    9.70
   5   5  -3    4.50   54.99
  -5   5  -3   11.40    6.70
  -5  -5  -3   -1.20    4.90
  -5  -5  -3    7.90    5.80
   5  -5  -3   15.90   16.40
   5   5  -3   12.60    8.90
   5  -5  -3    4.50    4.80
   5   5  -3    2.20    6.10
   5   5   3   26.10   13.30
   5   5   3    7.50    7.80
  -5  -5   3    7.80    3.30
   5  -5   3    9.60    6.20
   5   5   3    9.60    6.30
   5   5   3   -0.60    6.00
  -5   5   3    7.60    5.90
   5  -5   3   30.10   24.40
   5  -5   3    2.20    7.10
   5   5   3   -1.70    4.40
  -5  -5   3   19.10    9.30
  -5  -5   3   13.20    8.50
  -5  -5   3    5.10    4.70
  -5   5   3    9.60    5.60
  -5  -5   3   56.49   54.89
   5   5   3    4.20    7.30
  -5   5   3   12.10    5.90
  -5   5   3   10.50    5.30
  -5   5   3   12.80    6.10
  -5  -5   3   -3.20    5.80
  -5  -5   3   14.60   12.50
   5  -5   3    9.80    7.20
  -5   5   3   12.00    8.90
  -6  -5  -3   27.40   10.50
   6   5  -3   48.20   14.20
   6   5  -3    8.40    7.90
  -6  -5  -3   12.00   10.70
   6   5  -3   62.09   22.40
  -6  -5  -3   17.00    9.10
   6   5  -3   42.20   15.10
  -5   6  -3   33.10   13.10
  -5   6  -3   32.80    8.10
  -5   6  -3   31.00    9.30
   6   5  -3   23.70   11.30
  -5   6  -3   37.40   12.10
  -6  -5  -3    5.40   10.30
   5  -6  -3   30.00   11.70
  -6  -5  -3   40.10   20.20
   5  -6  -3   14.80   12.50
   5  -6  -3   64.79   24.00
   6   5   3   24.20   10.90
  -5   6   3   59.69   17.10
  -5   6   3   40.60   10.30
   6   5   3   41.90   17.90
  -5   6   3   29.00    9.20
  -5   6   3   43.30   10.50
  -6  -5   3   37.60   14.60
   5  -6   3   26.20   20.00
   5  -6   3   22.90   15.80
   6   5   3   13.40   12.40
  -6  -5   3   28.50   17.00
  -6  -5   3   21.20   10.80
   5  -6   3   27.00    9.70
  -5   6   3   27.90    6.50
   5  -6   3   41.60   21.50
   6   5   3   11.90    7.70
   6   5   3   25.00   13.90
   6   5   3   60.49   18.90
  -6  -5   3    0.70    9.10
   6   4  -3  143.99   28.70
   6   4  -3  163.38   33.30
  -4   6  -3  157.58   18.20
   4  -6  -3  130.19   19.00
  -6  -4  -3  211.48   43.30
  -4   6  -3  141.29   13.10
   4  -6  -3  117.69   29.30
   4  -6  -3   83.99   24.00
  -4   6  -3  136.09   12.00
  -4   6  -3  140.99   18.30
  -6  -4  -3  181.98   31.30
  -6  -4  -3  142.99   26.30
   6   4  -3  180.08   31.50
  -4   6  -3  148.89   10.80
  -4   6  -3  176.68   27.00
   6   4  -3   72.29   23.00
   6   4  -3  166.18   70.49
  -6  -4  -3  120.69   66.29
  -4   6  -3  152.38   23.40
  -6  -4  -3  153.98   27.20
   4  -6  -3  161.88   44.40
  -6  -4  -3  103.49   27.20
   6   4  -3  154.28   30.60
  -6  -4   3  155.98   34.80
  -6  -4   3  122.69   26.70
   4  -6   3   83.09   31.50
   4  -6   3  150.38   33.60
   4  -6   3  161.68   20.70
   6   4   3  107.89   25.50
  -4   6   3  149.09   23.90
   6   4   3   66.99   66.59
   6   4   3  192.48   33.50
  -6  -4   3  119.29   23.40
   6   4   3  132.29   24.00
   6   4   3  100.69   26.80
  -6  -4   3  128.39   31.70
   4  -6   3   87.99   26.50
  -4   6   3  133.99   16.10
  -4   6   3  145.29   20.10
  -4   6   3  149.69   17.00
  -6  -3  -3  -10.30   55.09
  -3   6  -3   71.99   10.10
  -6  -3  -3   63.79   16.80
  -6  -3  -3   45.90   14.50
   6   3  -3   84.89   19.50
   3  -6  -3   86.09   28.40
  -6  -3  -3   53.09   17.10
  -6  -3  -3  124.59   29.90
   6   3  -3   79.89   18.90
   6   3  -3   91.79   22.70
   3  -6  -3   68.59   21.20
   6   3  -3   77.09   21.30
   3  -6  -3   53.89   18.80
  -3   6  -3   92.09   10.80
   6   3  -3  144.79   66.79
  -3   6  -3   93.29   11.70
   6   3  -3   68.69   21.70
  -3   6  -3   67.79   11.60
  -3   6  -3   81.39   15.40
   6   3  -3   69.59   18.40
   3  -6  -3   76.79   22.10
   3  -6  -3   76.89   21.70
  -3   6  -3   93.69   11.90
   6   3   3   60.69   50.09
   3  -6   3   64.99   20.50
   6   3   3   68.19   20.30
   6   3   3   69.49   17.00
   6   3   3  105.29   22.20
  -6  -3   3   78.49   19.20
  -6  -3   3   72.49   22.00
   3  -6   3   92.39   13.70
   6   3   3   48.10   18.10
  -3   6   3   44.90   26.60
  -3   6   3   64.19   15.10
   6   3   3   57.19   19.70
  -3   6   3  105.29   16.70
  -3   6   3   93.59   21.50
  -6  -3   3  140.09   63.29
   6   3   3   77.89   18.10
  -3   6   3  108.19   17.10
  -6  -3   3   67.39   17.10
   3  -6   3   48.50   20.80
  -6  -3   3   90.89   24.80
  -3   6   3   71.99   10.10
   3  -6   3   19.20   16.10
  -3   6   3   81.99   16.70
   3  -6   3   59.59   20.80
  -6  -2  -3   95.39   21.20
   2  -6  -3  123.99   27.30
  -2   6  -3  134.69   18.20
   2  -6  -3  115.59   28.40
   2  -6  -3  100.99   25.00
   6   2  -3  102.69   64.79
  -6  -2  -3  120.39   32.00
  -6  -2  -3  168.08   31.10
   6   2  -3  184.48   27.10
  -6  -2  -3  117.49   23.20
   6   2  -3  151.98   32.10
   2  -6  -3  101.99   30.80
  -2   6  -3  172.08   24.80
  -2   6  -3  154.68   19.20
   6   2  -3   99.49   23.80
   6   2  -3  152.38   26.10
  -2   6  -3  155.88   24.50
  -6  -2  -3   16.00   54.59
   6   2  -3  182.28   31.40
  -2   6  -3  165.88   20.00
   2  -6  -3  227.98   37.80
   6   2  -3  164.38   26.70
   6   2   3  123.19   23.20
   2  -6   3  149.69   32.00
   6   2   3  198.48   32.90
   2  -6   3  139.39   13.20
   2  -6   3  115.99   27.90
   2  -6   3  161.18   23.20
  -6  -2   3  187.78   32.80
   6   2   3  136.29   31.00
  -6  -2   3  163.28   66.59
   2  -6   3  148.69   36.50
  -2   6   3  145.49   13.40
   6   2   3  177.88   28.00
   2  -6   3  147.39   33.90
  -6  -2   3  112.99   26.70
  -2   6   3  198.98   24.10
  -2   6   3  148.99   16.60
  -2   6   3  159.18   19.10
   2  -6   3  189.58   35.50
  -6  -2   3  143.69   25.50
  -6  -2   3  181.98   28.60
   6   2   3  190.98   32.10
  -2   6   3  164.48   21.60
   6   2   3  132.49   22.50
   6   2   3   54.69   59.19
  -6  -1  -3   85.69   19.70
  -6  -1  -3  103.49   23.60
   6   1  -3  126.19   23.80
   6   1  -3   46.50   64.49
  -6  -1  -3   53.49   15.40
  -1   6  -3   98.49   14.90
  -1   6  -3  111.29   20.90
  -6  -1  -3   73.09   20.80
   6   1  -3  108.69   26.20
  -1   6  -3   92.39   13.30
   6   1  -3   88.99   19.80
   6   1  -3   82.29   21.30
   1  -6  -3   86.09   26.20
   1  -6  -3  101.09   28.80
   6   1  -3   85.19   21.50
   1  -6  -3  128.49   28.20
  -6  -1  -3  101.09   21.60
  -6  -1  -3  120.39   58.89
   1  -6  -3  138.69   28.20
  -1   6  -3  130.59   20.20
   6   1  -3   64.39   17.70
   1  -6  -3   82.79   24.20
  -1   6  -3  150.18   20.30
  -1   6  -3  104.99   13.70
   1  -6   3  108.19   11.80
   6   1   3  134.79   24.50
   6   1   3   83.09   19.90
   6   1   3  168.58   30.60
  -1   6   3  123.49   18.80
   1  -6   3  111.09   28.00
   1  -6   3  117.99   26.30
  -6  -1   3  108.19   22.70
  -6  -1   3  167.78   29.70
  -1   6   3  108.59   18.90
  -6  -1   3  123.59   26.80
  -6  -1   3  155.78   57.69
  -1   6   3   93.89   19.00
  -1   6   3  118.99   19.50
  -6  -1   3  121.29   19.80
   1  -6   3  118.89   32.50
   1  -6   3  150.78   34.90
   6   1   3  175.18   34.70
   1  -6   3   70.49   21.50
  -6  -1   3  106.09   20.40
   6   1   3   82.09   16.60
   6   1   3  105.59   21.00
   6   1   3   69.39   40.60
   0  -6  -3   34.60   17.00
  -6   0  -3   15.00    9.10
   6   0  -3    4.00    7.40
   6   0  -3    4.40    4.80
  -6   0  -3   20.60    9.90
  -6   0  -3   51.69   52.29
   0   6  -3   11.10    4.60
   0   6  -3   16.40    8.70
  -6   0  -3   17.90    8.10
   6   0  -3   26.50   10.90
   6   0  -3   12.50   11.80
   6   0  -3   29.00   13.70
  -6   0  -3   14.00    9.90
   0  -6  -3   14.70    9.90
   0  -6  -3    1.90    7.10
   6   0  -3  -11.40   35.90
   0  -6  -3    3.80    7.10
   0   6  -3    6.50    5.30
   6   0  -3   21.10   10.30
   0   6  -3   16.70    8.40
  -6   0  -3   21.40   10.50
   0   6  -3   16.30    5.20
   6   0  -3   18.20   11.60
  -6   0  -3   19.20   11.60
   0  -6  -3    0.70    7.20
   0   6   3   18.10    7.90
   0  -6   3   14.70    9.30
   6   0   3   46.30   51.29
   6   0   3    9.40    6.30
   6   0   3   25.10   11.40
  -6   0   3   17.80    9.40
   0  -6   3    6.60   10.40
   6   0   3    2.50    8.70
   0   6   3    8.90    6.40
  -6   0   3   12.10    9.60
   6   0   3   15.80    9.30
   6   0   3   17.80    9.30
   0  -6   3   19.90   13.30
   0  -6   3   20.10   12.90
   0   6   3   12.90    6.80
   0  -6   3    8.50    3.70
  -6   0   3   13.10    6.60
   6   0   3    9.80    8.40
   0  -6   3    9.10   10.20
  -6   0   3    7.70   37.10
  -6   0   3    3.20    6.60
   0   6   3   14.20    9.00
   6   0   3    9.00    5.60
   6  -1  -3   82.39   17.10
  -1  -6  -3   76.79   21.80
   6  -1  -3   85.39   18.90
  -6   1  -3  119.09   25.60
   1   6  -3   90.49   19.00
  -6   1  -3   75.49   18.00
  -1  -6  -3  123.49   28.80
  -1  -6  -3   87.09   25.90
  -1  -6  -3  105.29   27.60
   1   6  -3  113.49   15.90
   6  -1  -3   97.49   28.30
   6  -1  -3  102.59   21.00
   1   6  -3   99.89   15.70
  -1  -6  -3   74.49   18.50
   6  -1  -3   79.49   21.70
  -6   1  -3   78.99   17.70
   6  -1  -3   65.19   53.29
  -6   1  -3   69.19   52.79
  -1  -6  -3  103.69   11.60
   6  -1  -3   83.09   20.60
   6  -1  -3   94.89   14.70
  -6   1  -3   72.09   16.00
   6  -1  -3  152.08   30.50
   1   6  -3   92.79   17.90
   1   6  -3  100.39   20.90
  -1  -6   3  115.79   25.40
   1   6   3  100.39   13.30
   6  -1   3   93.89   19.70
  -1  -6   3   68.19   21.10
  -1  -6   3   70.99   21.80
   1   6   3  107.49   13.50
   6  -1   3  106.19   15.60
  -6   1   3  111.89   13.10
  -1  -6   3  119.79   29.50
   1   6   3  127.69   22.60
  -6   1   3   96.39   19.90
   1   6   3   92.39   18.70
  -6   1   3   58.19   17.50
  -1  -6   3  103.69   23.30
  -1  -6   3   75.09   21.10
   1   6   3   93.59   18.20
  -6   1   3  178.38   57.79
  -1  -6   3   56.79   22.30
   6  -1   3   67.49   20.40
  -6   1   3   85.99   16.70
   6  -1   3  118.99   19.70
   6  -1   3   90.29   19.80
   1   6   3   59.49   15.40
   6  -1   3   75.99   19.00
  -6   1   3  135.79   23.50
   6  -1   3  204.08   65.29
   6  -1   3  117.49   28.20
   6  -2  -3  144.29   30.70
   6  -2  -3  149.99   13.60
   2   6  -3  250.07   33.40
  -6   2  -3  214.18   54.69
   2   6  -3  152.38   13.80
  -6   2  -3  145.89   24.00
   2   6  -3  222.28   23.60
  -2  -6  -3  113.09   31.50
  -6   2  -3  181.48   31.80
  -2  -6  -3  122.99   34.50
  -2  -6  -3  103.09   24.60
   2   6  -3  166.88   23.80
   2   6  -3  135.29   15.70
   6  -2  -3  131.39   58.69
   6  -2  -3  124.89   25.00
   2   6  -3  146.69   25.20
   2   6  -3  155.98   26.40
  -6   2  -3  175.58   26.80
  -6   2  -3  174.38   25.60
  -6   2  -3  160.98   26.90
  -2  -6  -3  131.79   23.10
  -2  -6  -3   94.49   30.70
   6  -2  -3  167.68   38.90
   6  -2  -3  185.58   32.60
   6  -2  -3  125.69   23.40
  -2  -6  -3  129.69   30.50
  -2  -6  -3   85.59   26.80
   6  -2  -3  142.49   26.20
   6  -2  -3  166.68   26.50
   6  -2   3  186.98   31.80
  -2  -6   3  121.39   27.50
  -6   2   3  133.49   23.70
  -2  -6   3  145.19   35.40
  -6   2   3  143.79   21.20
   6  -2   3  200.58   33.70
  -6   2   3  175.08   26.80
  -2  -6   3  168.18   20.30
   6  -2   3  163.98   14.00
   6  -2   3   73.99   54.69
  -2  -6   3  190.28   39.50
  -6   2   3  158.98   25.20
   6  -2   3  162.78   39.30
  -2  -6   3  134.29   27.90
   6  -2   3  148.09   25.10
   2   6   3  139.19   20.20
  -2  -6   3  196.38   30.90
   2   6   3  132.79   24.90
  -2  -6   3  130.09   33.70
   6  -2   3  155.38   22.30
   2   6   3  195.98   27.30
   6  -2   3  158.28   31.40
   2   6   3  116.59   22.50
  -2  -6   3   87.29   37.20
   2   6   3  149.19   12.00
   6  -2   3  140.89   23.90
   6  -2   3  139.89   28.10
  -2  -6   3  179.68   20.00
   2   6   3  169.18   26.70
  -6   2   3   99.69   52.89
   2   6   3  155.88   12.30
  -6   2   3  105.19   24.80
   3   6  -3   90.69   19.60
   6  -3  -3   95.09   20.80
  -3  -6  -3   52.99   11.60
   3   6  -3   78.39   11.40
   3   6  -3   89.59   20.50
   3   6  -3   68.09   18.60
   6  -3  -3   72.89   18.50
   6  -3  -3   72.19   22.70
  -6   3  -3   87.49   19.90
  -3  -6  -3   62.89   14.60
   6  -3  -3   89.99   18.90
  -3  -6  -3   73.69   23.50
   3   6  -3  101.69   17.70
   3   6  -3   67.79   13.50
   6  -3  -3   69.09   18.50
   3   6  -3   58.89   12.00
  -3  -6  -3   48.20   19.70
   3   6  -3   99.49   19.00
  -6   3  -3   49.00   16.40
  -3  -6  -3   28.40   38.00
  -3  -6  -3   62.49   12.60
  -3  -6  -3   37.90   21.30
  -6   3  -3   53.59   15.00
   6  -3  -3   75.99   28.10
   3   6  -3   68.79   19.00
  -6   3  -3   75.39   16.80
  -6   3  -3   82.79   17.60
  -3  -6   3   85.99   16.00
   3   6   3   72.49   18.70
   3   6   3   99.49   22.00
   3   6   3   81.39   18.10
   3   6   3   70.99   12.10
   3   6   3  110.69   11.60
   3   6   3   81.29   20.40
   6  -3   3   89.19   21.50
   6  -3   3   48.50   18.60
  -6   3   3  104.99   20.90
  -6   3   3   82.69   22.40
  -3  -6   3   64.39   16.20
   6  -3   3  102.09   19.70
  -3  -6   3   33.20   15.90
   6  -3   3   65.79   17.10
  -6   3   3   53.29   15.10
   6  -3   3   78.49   20.40
  -3  -6   3   55.39   41.40
  -3  -6   3   58.09   24.00
   6  -3   3   59.79   24.30
   3   6   3  146.99   48.40
  -6   3   3   85.59   17.40
  -3  -6   3   94.89   16.90
  -6   3   3   93.19   16.20
   3   6   3   82.39   10.00
  -3  -6   3   99.59   30.10
   4   6  -3  137.09   28.20
   4   6  -3  142.69   28.50
  -4  -6  -3  159.28   36.50
   4   6  -3  140.39   21.60
   6  -4  -3  167.98   31.60
   6  -4  -3   84.69   46.10
   4   6  -3  148.39   20.30
  -4  -6  -3  152.68   33.80
  -6   4  -3  136.59   22.50
  -6   4  -3  118.09   24.20
   4   6  -3  129.19   26.60
  -4  -6  -3  173.28   48.50
  -4  -6  -3  129.39   18.30
   6  -4  -3  150.58   25.90
  -6   4  -3  128.29   21.50
  -6   4  -3  107.89   20.60
  -4  -6  -3  117.99   21.90
   4   6  -3  150.38   23.90
   6  -4  -3  144.79   24.20
   6  -4  -3  156.78   26.10
   4   6  -3  148.59   29.20
  -4  -6  -3   68.29   56.49
   6  -4  -3  104.49   20.90
  -6   4  -3  135.69   26.80
   4   6  -3  138.39   20.40
  -4  -6   3  137.89   26.20
   4   6   3  137.59   19.40
   6  -4   3  137.89   23.40
   6  -4   3  192.38   34.70
   6  -4   3  117.99   22.20
   4   6   3  140.09   26.60
   4   6   3  165.18   27.70
   4   6   3  198.58   56.69
  -6   4   3  184.68   22.90
   4   6   3  128.59   17.90
  -4  -6   3   67.59   25.80
   4   6   3  123.59   25.40
   4   6   3  146.29   29.20
   6  -4   3  136.99   31.40
   6  -4   3  173.98   48.00
   6  -4   3  162.48   40.50
  -6   4   3  146.89   24.90
  -6   4   3  166.68   24.80
   4   6   3  124.59   17.40
  -4  -6   3  167.68   58.09
  -4  -6   3  229.68   69.49
  -4  -6   3  148.79   24.50
   6  -4   3  204.88   28.10
  -6   4   3  134.89   22.70
  -4  -6   3  166.38   23.80
  -6   4   3  163.38   31.00
  -4  -6   3   86.59   25.30
  -6   5  -3   30.40   11.60
  -5  -6  -3   39.30   13.30
  -5  -6  -3   14.60   12.70
  -6   5  -3   28.70   13.70
   6  -5  -3   52.79   25.00
  -5  -6  -3   41.50   18.00
   6  -5  -3   16.90   12.80
   5   6  -3   34.60   10.90
  -5  -6  -3  -44.70   68.89
   5   6  -3   22.10   11.40
   5   6  -3   36.80   11.60
  -5  -6  -3   14.10   14.30
   6  -5  -3   34.40   12.90
  -6   5  -3   21.60    9.10
  -6   5  -3   26.80    9.70
   5   6  -3   27.30   15.10
   5   6  -3   41.30   16.40
   5   6  -3   38.80   13.50
   5   6  -3   15.50   11.10
   5   6   3   22.30   13.20
  -6   5   3   13.40    7.30
   5   6   3   32.30   10.50
   5   6   3   21.70    8.90
   6  -5   3   26.30   10.40
   6  -5   3   34.50   16.60
  -6   5   3   29.60   11.20
  -5  -6   3   40.20   20.00
   5   6   3   37.50   16.20
  -6   5   3   21.30   11.60
  -5  -6   3   -1.50   10.00
   5   6   3   44.30   16.00
   5   6   3   28.30   15.80
  -6   5   3   23.00    8.30
   6  -5   3   54.59   30.20
  -5  -6   3   16.10    9.70
  -6   6  -3    9.30    7.40
   6   6  -3   -1.10    4.90
  -6   6  -3   12.40    7.60
   6   6  -3    4.00    6.10
  -6  -6  -3   22.50   14.30
   6   6  -3   24.20   14.50
   6   6  -3   19.10   11.90
   6  -6  -3   -1.30    7.30
  -6  -6  -3   -5.20    5.40
   6  -6  -3    3.10    6.60
  -6  -6  -3    8.90    8.00
   6   6  -3    8.60    8.30
   6   6  -3   11.10   12.40
   6   6  -3   10.00    7.40
  -6   6  -3   14.20   11.20
  -6  -6  -3   11.30   10.30
  -6   6  -3    9.70    6.30
   6   6   3    0.10    7.60
  -6  -6   3    6.00   11.40
   6   6   3   11.70    8.30
  -6   6   3    8.80    5.00
   6   6   3    9.90    8.90
   6   6   3    0.00    7.70
  -6  -6   3    0.30    3.90
   6  -6   3    2.90    9.30
  -6   6   3   19.70   12.50
  -6   6   3    8.00    6.40
   6   6   3    9.10    7.80
   6  -6   3    1.50   10.00
  -6  -6   3   23.70   18.90
  -6  -6   3   15.40   18.00
   6   6   3    2.60    6.00
   6  -7  -3   -2.00    8.90
   7   6  -3    7.20    7.00
  -7  -6  -3   -2.30    6.60
  -7  -6  -3    5.40    7.20
   7   6  -3    1.40    7.80
  -7  -6  -3   -0.40    7.20
   7   6  -3   -2.80    7.20
   7   6  -3    4.40    9.30
   7   6  -3    2.40    6.30
   7   6  -3   10.50    8.40
  -6   7  -3    7.10    8.10
   6  -7  -3   -6.20    3.70
  -7  -6  -3    6.60   10.00
  -7  -6   3    9.10   12.30
   7   6   3    3.10    6.70
  -6   7   3    0.60    6.00
   7   6   3    0.80    5.50
   7   6   3   14.70   11.20
  -7  -6   3   -5.00    6.60
   6  -7   3    6.60   11.90
   7   6   3   -4.90    5.60
   7   6   3    0.00    4.50
   6  -7   3   11.40   11.00
  -6   7   3   -1.40    2.80
  -7  -6   3   -3.20    3.10
   7   6   3    2.60    5.20
  -7  -6   3   14.50   15.30
  -5   7  -3   25.70    7.40
  -7  -5  -3   10.20    9.10
   5  -7  -3   17.00   19.20
   5  -7  -3   17.90   14.50
   7   5  -3   32.90   14.50
  -5   7  -3   36.10   12.50
   7   5  -3   15.90   10.20
  -7  -5  -3   37.60   18.60
   7   5  -3    6.70    9.30
   7   5  -3   28.30   12.40
  -5   7  -3   36.10   13.90
   7   5  -3   48.80   20.90
  -7  -5  -3   38.70   17.60
  -5   7   3   26.80    7.10
  -7  -5   3   14.50   12.10
   7   5   3   25.90   12.60
  -5   7   3   24.40    6.70
   5  -7   3   12.90   12.20
   7   5   3   19.20   11.00
  -5   7   3   26.90   11.40
   7   5   3   42.90   16.80
   7   5   3   22.80   14.30
  -7  -5   3   31.40   17.40
   5  -7   3   25.20   15.80
   7   5   3   21.40   12.90
   5  -7   3    7.00   11.50
  -7  -5   3   41.50   15.00
  -7  -5   3   39.30   16.90
   7   5   3   28.90   16.50
   4  -7  -3   76.79   24.80
   7   4  -3  168.28   32.70
  -7  -4  -3  128.49   27.80
   7   4  -3  106.49   22.80
   4  -7  -3   73.09   25.70
   7   4  -3   86.39   26.60
  -4   7  -3   96.19   20.00
   7   4  -3   99.39   22.40
   7   4  -3   89.69   22.40
  -4   7  -3  145.59   24.10
  -7  -4  -3  141.89   29.40
  -7  -4  -3  111.79   32.80
   4  -7  -3  106.69   36.80
  -7  -4  -3  127.59   31.50
   7   4  -3  187.58   37.60
  -7  -4  -3   82.49   20.90
  -4   7  -3  111.49   12.50
   4  -7   3   90.49   29.50
  -4   7   3  143.09   20.90
  -4   7   3  113.69   17.60
  -4   7   3  114.99   20.70
   7   4   3   62.09   23.80
   7   4   3  130.29   30.40
  -4   7   3  125.69   27.30
  -7  -4   3  108.39   28.70
  -7  -4   3  140.89   28.30
   4  -7   3  103.29   29.30
  -7  -4   3   77.09   20.90
   7   4   3  106.19   22.80
   7   4   3  142.29   29.00
   4  -7   3  120.69   38.60
   7   4   3   92.69   24.90
  -7  -4   3  115.19   32.20
   7   4   3  116.89   23.20
  -7  -3  -3   47.90   20.00
   7   3  -3   47.60   17.10
   3  -7  -3   48.60   19.70
   3  -7  -3   42.10   18.10
   7   3  -3   44.60   20.30
  -7  -3  -3   57.49   18.30
  -3   7  -3   32.50   10.40
  -3   7  -3   62.59   12.80
  -3   7  -3   58.39    9.50
   7   3  -3   47.70   15.20
   3  -7  -3   36.30   17.70
  -7  -3  -3  114.09   78.59
   7   3  -3   50.39   18.10
   3  -7  -3   28.50   17.80
   7   3  -3  107.79   86.19
   7   3  -3   45.20   18.40
  -7  -3  -3   49.20   16.00
  -3   7  -3   50.09   14.90
  -3   7  -3   65.19   16.30
  -7  -3  -3   45.60   21.40
   7   3   3  102.99   82.59
  -7  -3   3   40.80   16.50
  -7  -3   3   53.19   20.50
  -7  -3   3   28.50   82.19
   3  -7   3   16.70   13.80
  -3   7   3   68.39   18.10
  -7  -3   3    8.70    9.30
   3  -7   3   22.90   17.10
  -3   7   3   58.69   12.40
  -3   7   3   45.20   14.20
  -7  -3   3   59.39   18.40
   3  -7   3   47.10   23.30
  -3   7   3   32.80   10.10
   3  -7   3   34.70   17.00
   7   3   3   32.00   14.50
   7   3   3   47.30   17.90
   7   3   3   24.50   16.80
   7   3   3   47.50   15.10
   7   3   3   57.19   23.50
  -3   7   3   31.20   14.50
  -2   7  -3   19.90    9.90
   2  -7  -3   12.40   11.70
  -7  -2  -3  112.29   77.49
  -2   7  -3   22.50    8.30
  -7  -2  -3   28.40   12.90
   7   2  -3   61.29   22.10
   7   2  -3   32.50   15.40
   7   2  -3   33.10   13.40
   7   2  -3   38.00   14.40
   2  -7  -3   43.20   20.70
   7   2  -3   26.70   11.10
   2  -7  -3   26.90   17.00
  -7  -2  -3   38.50   17.00
  -2   7  -3   60.09   11.80
   2  -7  -3   24.00   14.60
   7   2  -3   36.20   18.50
  -2   7  -3   14.40    8.90
  -2   7   3   26.30    8.20
  -7  -2   3   26.60   12.40
  -2   7   3   47.60   14.30
   2  -7   3   55.39   20.80
   7   2   3   84.89   36.10
   2  -7   3   53.39   21.50
   7   2   3    6.10    8.30
   2  -7   3   40.20   19.40
  -2   7   3   27.50    9.50
  -2   7   3   35.90    7.10
  -7  -2   3   30.40   13.00
  -7  -2   3   32.70   18.40
   2  -7   3   22.40   13.90
   7   2   3   23.30   13.10
   2  -7   3   24.20   17.20
   7   2   3  -31.80   71.19
  -7  -2   3   36.50   14.30
   7   2   3   46.50   14.70
   7   2   3   30.40   16.70
  -7  -1  -3   18.50   10.90
  -1   7  -3   28.00    7.30
   7   1  -3   41.30   21.70
   7   1  -3   38.40   17.80
   1  -7  -3    9.80   11.30
  -1   7  -3   34.80   10.90
   7   1  -3   46.60   16.30
  -7  -1  -3   55.89   17.50
  -7  -1  -3   26.20   12.60
   7   1  -3   19.20   11.70
   1  -7  -3   35.70   15.70
  -1   7  -3   22.80    8.00
   7   1  -3   15.80   12.10
   1  -7  -3    9.30    9.40
  -1   7  -3   39.10   13.40
   7   1  -3   35.60   12.50
  -1   7  -3   23.60    7.50
   7   1  -3  -70.19   67.69
   1  -7  -3   33.60   18.70
   7   1  -3   33.50   13.70
   1  -7  -3   36.70   19.10
  -7  -1  -3   34.10   71.89
  -7  -1  -3   20.60   11.50
  -7  -1   3  -37.40   66.19
   1  -7   3   33.30   20.10
  -1   7   3   34.10   11.90
  -1   7   3    9.90    7.20
  -7  -1   3   25.50   11.40
   1  -7   3   54.59   23.20
   7   1   3 -104.99   63.79
   7   1   3   35.30   12.10
   1  -7   3   34.80   18.60
   7   1   3   31.30   14.30
  -7  -1   3   18.90    7.10
   1  -7   3    6.10   13.20
  -7  -1   3   44.60   14.10
  -7  -1   3   34.80   14.00
   7   1   3   41.40   20.80
   7   1   3   35.80   14.00
  -1   7   3   14.90    9.80
   7   1   3   31.60   14.70
   1  -7   3   29.90    5.40
   1  -7   3   20.80   14.00
   7   1   3   66.19   23.60
  -7   0  -3   44.80   70.49
   7   0  -3   45.30   15.10
  -7   0  -3   41.60   15.00
   7   0  -3   25.80   11.50
   0  -7  -3   22.60   14.00
  -7   0  -3   18.90   10.70
   0   7  -3   13.80    6.90
   0   7  -3   32.10   10.40
   0   7  -3   41.50   14.50
   7   0  -3   22.70   10.50
   0  -7  -3    6.50    8.80
   7   0  -3   21.20   13.40
   0   7  -3   35.60    9.10
   7   0  -3   17.90   11.90
   7   0  -3   77.69   54.19
  -7   0  -3   24.90   11.70
   7   0  -3   32.30   16.80
   0   7  -3   19.00    9.40
   0  -7  -3   18.90   16.90
   7   0  -3   19.00   10.40
   0  -7  -3   11.50   11.40
  -7   0  -3    9.10   10.30
   0   7  -3   20.10    7.90
   0  -7  -3   35.50   16.90
   0  -7   3   19.50   12.60
   0  -7   3   26.30    5.60
  -7   0   3   33.20   10.60
   7   0   3   29.30   13.50
   0  -7   3   24.70   14.80
   7   0   3  119.09   53.09
  -7   0   3   84.79   72.39
   0   7   3   14.10    8.90
   0  -7   3   23.70   18.40
   0  -7   3   28.20   18.50
   7   0   3   44.50   15.30
  -7   0   3   18.50   11.20
   0   7   3   42.20   19.10
   0  -7   3   14.30   12.70
   0   7   3   15.40    9.00
   7   0   3   36.10   18.00
   0   7   3   19.10   10.20
   7   0   3   20.10    7.30
  -7   0   3   41.50   15.00
   7   0   3   30.70   13.30
   1   7  -3   20.50   10.50
   7  -1  -3   41.40   14.50
  -7   1  -3  -14.30   65.19
   7  -1  -3   24.10    8.40
   1   7  -3   38.00    9.90
   1   7  -3   27.20   10.80
   7  -1  -3    9.70   11.90
  -7   1  -3   41.10   13.20
  -1  -7  -3   34.60   15.60
   7  -1  -3  136.09   78.09
  -7   1  -3   18.80   10.10
  -1  -7  -3   13.50   10.30
   1   7  -3   21.70   10.90
  -1  -7  -3   52.59   21.60
   7  -1  -3   20.90    9.60
  -7   1  -3   51.69   15.70
   7  -1  -3   35.70   13.70
  -1  -7  -3   66.59   22.20
   1   7  -3   29.90   10.00
  -7   1  -3   12.20   10.30
  -1  -7  -3   27.80   33.80
   7  -1  -3   22.90   13.40
  -1  -7  -3   29.00    5.70
   1   7   3   28.90   11.70
  -1  -7   3   29.40    7.50
   7  -1   3    7.20   11.50
   7  -1   3   35.20    9.20
  -1  -7   3   24.00   14.40
  -1  -7   3   33.40   19.30
   1   7   3   32.90   12.40
  -7   1   3   92.69   67.79
   7  -1   3   21.90    9.40
   7  -1   3   68.49   72.29
  -1  -7   3   30.00   15.30
   7  -1   3   29.10   16.30
  -7   1   3   27.60   13.10
   7  -1   3   22.50   11.70
   1   7   3   28.80   13.00
   7  -1   3   41.20   15.70
   7  -1   3   32.60   20.00
  -7   1   3   22.00   12.30
   1   7   3   15.00    8.40
   1   7   3   16.60    5.80
   1   7   3   38.90    8.80
   7  -1   3   33.30   16.40
   7  -2  -3   40.30   17.20
  -7   2  -3   38.20   13.30
   7  -2  -3   52.69   20.20
  -2  -7  -3   70.89   27.70
  -2  -7  -3   34.60   15.60
   7  -2  -3   32.10   13.80
   2   7  -3   27.00   12.40
  -2  -7  -3   54.29   16.50
   2   7  -3   36.50   13.60
  -7   2  -3   14.80    8.90
  -2  -7  -3   28.60   16.90
   7  -2  -3   44.50   22.90
  -2  -7  -3   43.40   18.10
   2   7  -3   31.50   11.60
   2   7  -3   29.20    4.90
   7  -2  -3   28.10   13.30
   2   7  -3   50.89   16.70
   2   7  -3   28.00    8.60
   7  -2  -3   35.20   13.60
  -2  -7  -3   12.50   21.00
   7  -2   3   11.90    9.10
  -7   2   3   33.20   13.00
   2   7   3   23.40   11.50
   7  -2   3   34.50   13.50
  -2  -7   3   18.30    7.20
   7  -2   3   34.40   13.60
   7  -2   3   61.39   26.90
  -2  -7   3   36.40   33.30
   7  -2   3   27.50   12.10
  -2  -7   3   52.59   24.80
  -2  -7   3   25.00   12.20
  -2  -7   3   57.09   23.00
   2   7   3    8.10    7.90
   7  -2   3   35.60   18.90
   2   7   3   38.20   15.20
   7  -2   3   39.70    8.20
   7  -2   3   43.50   18.30
  -2  -7   3   30.60   12.10
  -7   2   3   31.70   10.40
  -2  -7   3   23.50   16.50
   3   7  -3   61.59   18.00
   3   7  -3   73.89   19.80
   3   7  -3   52.09   10.30
  -7   3  -3   66.09   20.90
  -7   3  -3   68.49   17.50
  -7   3  -3   20.10   10.00
   3   7  -3   45.10   15.40
  -3  -7  -3   74.59   27.00
  -7   3  -3   60.79   15.70
   7  -3  -3   61.79   23.80
   7  -3  -3   43.50   15.30
  -3  -7  -3   81.89   31.40
   7  -3  -3   58.99   17.40
  -3  -7  -3   12.90   14.60
   3   7  -3   46.30   12.50
   3   7  -3   65.09   13.00
   7  -3  -3   48.70   25.60
   7  -3  -3   51.59   18.50
  -3  -7  -3   29.30   43.80
   3   7  -3   52.39   18.40
   7  -3   3   67.39   18.00
   3   7   3   47.60    8.80
  -7   3   3   59.49   16.90
   3   7   3   55.79    9.70
   7  -3   3   27.60   12.60
   3   7   3   40.20   14.60
  -3  -7   3   51.19   20.50
   3   7   3   74.69   18.00
   3   7   3   41.20   14.40
  -3  -7   3   71.89   18.90
   7  -3   3   60.19   16.80
   7  -3   3   33.90   15.00
  -7   3   3   65.49   17.90
   3   7   3   64.29   19.10
  -3  -7   3   39.20   11.60
   7  -3   3   66.69   20.90
   7  -3   3   46.00   23.40
   3   7   3   49.80   15.20
   7  -3   3   51.99   20.50
  -3  -7   3   29.40   19.10
  -3  -7   3   30.80   47.10
   4   7  -3  116.89   15.70
  -7   4  -3   94.79   21.30
   4   7  -3   97.29   24.80
  -4  -7  -3  138.69   21.30
   7  -4  -3  129.89   27.20
  -7   4  -3   90.29   24.50
   7  -4  -3   72.19   21.10
   4   7  -3   73.59   21.80
   4   7  -3   85.39   23.20
  -7   4  -3  107.79   21.10
  -4  -7  -3   60.79   23.40
   7  -4  -3  114.49   24.80
   4   7  -3   89.79   23.90
   4   7  -3  137.09   19.80
   7  -4  -3   72.19   28.00
  -4  -7  -3   82.89   30.90
   4   7  -3  134.59   22.60
  -4  -7  -3   79.79   64.99
  -4  -7  -3  101.99   31.00
  -7   4  -3  133.79   24.00
   7  -4   3  171.08   31.30
  -7   4   3   80.39   23.70
   7  -4   3   77.59   19.00
   4   7   3  121.99   27.60
   7  -4   3  130.79   32.60
  -7   4   3  107.19   22.50
  -4  -7   3  111.09   34.20
   4   7   3  155.18   29.50
   4   7   3   79.99   15.10
   4   7   3  111.99   26.70
   7  -4   3   84.89   25.10
  -4  -7   3  143.19   60.99
   7  -4   3  119.29   22.90
  -4  -7   3  126.09   36.10
   4   7   3   84.39   20.50
  -4  -7   3  131.59   22.20
   4   7   3  115.89   25.80
  -4  -7   3   88.99   28.90
   4   7   3  112.09   13.10
  -7   4   3  105.69   21.40
   4   7   3  102.19   16.30
   7  -4   3  120.69   40.80
  -5  -7  -3   24.00   16.70
  -7   5  -3   33.50   12.70
   5   7  -3   31.10   12.30
   5   7  -3   57.89   21.20
   5   7  -3   18.20   11.00
  -7   5  -3   67.39   16.90
   5   7  -3   27.60   10.00
   5   7  -3    3.80    7.40
  -5  -7  -3   32.10   19.50
   7  -5  -3   40.50   14.50
  -5  -7  -3    4.60    8.50
   7  -5  -3    8.30   13.90
   7  -5  -3   46.00   18.90
   5   7  -3   19.10   12.70
  -7   5  -3   24.20   10.50
  -7   5  -3   29.70   16.20
  -5  -7   3   28.80   19.30
   5   7   3   41.00   14.90
   5   7   3   28.20    9.40
   7  -5   3   44.50   27.60
  -7   5   3   28.80   11.50
   5   7   3   37.40   11.40
   7  -5   3   21.70   10.90
   5   7   3   36.30   17.20
   5   7   3   53.39   20.20
  -5  -7   3   40.70   22.00
   5   7   3   54.89   18.90
   5   7   3   10.20    9.50
  -5  -7   3    1.70    8.40
  -7   5   3   61.29   19.70
   7  -5   3   66.19   22.80
  -7   5   3   21.80    9.70
  -7   6  -3    8.10    6.40
   7  -6  -3   16.50   20.00
   6   7  -3   16.80   13.20
   6   7  -3    2.30    6.60
  -7   6  -3   -3.40    4.70
   6   7  -3    3.00    8.30
  -6  -7  -3   -0.40    7.50
   6   7  -3    5.20    6.70
   6   7  -3   -0.10    4.20
  -6  -7  -3    8.50   10.10
   7  -6  -3    9.40   12.70
   6   7   3    2.40    8.60
   6   7   3   -0.50    5.30
   6   7   3    8.20    6.00
  -6  -7   3   19.10   15.50
  -6  -7   3   -1.40    5.80
   7  -6   3   13.60   12.40
   6   7   3   -2.40    5.30
  -7   6   3   -3.60    4.00
   6   7   3   -1.10    7.20
  -7   6   3    2.80    4.10
   6   7   3    0.50    5.90
  -6  -7   3    3.30    8.80
   7  -6   3   -4.20    5.90
   8   4  -3   18.70   11.90
  -8  -4  -3    4.10   12.70
  -4   8  -3   34.40   13.90
   4  -8  -3   16.80   19.30
  -8  -4  -3   33.00   17.60
   4  -8  -3    3.90   11.10
  -4   8  -3   23.90   11.00
   8   4  -3    6.40   10.70
  -8  -4  -3   13.90    9.70
   8   4  -3    8.30   17.10
   8   4  -3   10.80   10.90
  -8  -4   3   16.50   11.90
   8   4   3   20.60   15.60
   8   4   3   32.40   15.80
  -8  -4   3   22.60   15.00
   8   4   3   26.80   19.50
   8   4   3   14.90   10.00
  -4   8   3    7.00    7.30
  -8  -4   3    1.40    5.70
   4  -8   3   20.20   22.20
  -8  -4   3    2.10    8.00
   4  -8   3    6.30   11.50
  -8  -3  -3   -1.10    6.30
   8   3  -3   22.00   13.10
   8   3  -3   10.60    8.50
   3  -8  -3    7.70    7.70
  -8  -3  -3   31.80   18.40
  -8  -3  -3   -1.10    3.80
   8   3  -3   15.20   13.80
  -8  -3  -3    6.50    7.60
  -3   8  -3    7.00    6.50
   8   3  -3   10.90   10.80
   8   3  -3   12.50   10.10
   3  -8  -3    0.60    6.50
   3  -8  -3   -1.00    8.50
   3  -8  -3   14.70   11.80
   8   3  -3   12.60   10.40
   3  -8  -3   -7.10    3.40
  -3   8  -3    2.80    5.30
  -8  -3   3   34.50   18.40
  -3   8   3   -2.60    4.10
   8   3   3    7.80    7.60
  -8  -3   3    6.60    8.70
   8   3   3    1.20    7.90
   3  -8   3    1.20    7.80
   8   3   3    8.20    7.10
  -8  -3   3   13.10   12.50
   8   3   3    2.90    6.80
  -3   8   3    2.50    4.30
   3  -8   3    5.90   12.10
   3  -8   3   -3.10    4.40
   3  -8   3    8.90   12.00
   8   3   3   -0.40    8.30
   8   3   3   -0.90    6.40
  -8  -3   3   -5.80    2.90
  -8  -2  -3   69.99   20.40
  -8  -2  -3   76.09   25.30
   8   2  -3   93.29   27.40
   8   2  -3  104.19   30.10
   8   2  -3  105.09   27.20
   2  -8  -3  178.08   43.80
  -8  -2  -3  152.08   33.20
   2  -8  -3  159.38   43.30
  -8  -2  -3  126.59   27.90
  -2   8  -3  126.19   24.50
   2  -8  -3  169.68   40.10
   8   2  -3   95.09   23.00
   8   2  -3  121.79   26.90
  -2   8  -3  132.99   23.20
  -2   8  -3  145.49   22.70
   2  -8  -3   67.79   23.30
   8   2  -3   77.29   27.20
   2  -8  -3  107.59   30.00
  -8  -2   3   39.50   15.20
  -8  -2   3  131.19   32.80
   2  -8   3  151.28   34.70
   8   2   3  148.39   31.20
   8   2   3   92.99   22.90
  -8  -2   3  107.19   26.50
   2  -8   3   97.99   28.60
   8   2   3   85.79   22.80
   2  -8   3   63.09   27.20
  -2   8   3   82.89   20.90
   8   2   3  143.99   35.50
   2  -8   3   99.79   32.20
   8   2   3  100.39   28.90
   8   2   3   72.79   23.40
  -2   8   3  155.08   24.80
   2  -8   3   92.29   30.30
  -1   8  -3   79.09   19.90
   8   1  -3   98.49   99.19
  -1   8  -3   66.69   15.00
   1  -8  -3   29.00   18.80
  -8  -1  -3   65.39   23.50
  -1   8  -3   40.70   12.80
   8   1  -3   76.79   18.10
  -8  -1  -3   63.09   20.40
   1  -8  -3   84.09   25.40
  -8  -1  -3   66.39   19.20
   1  -8  -3   25.60   16.60
  -8  -1  -3   67.89   77.79
   8   1  -3   52.59   17.70
   8   1  -3   57.09   18.10
   8   1  -3   86.59   26.50
   1  -8  -3   71.49   30.60
   8   1  -3   71.19   22.80
   1  -8  -3   38.90   15.40
   8   1  -3   32.80   16.90
   8   1  -3   45.60   21.30
  -1   8  -3   67.99   14.80
  -1   8   3   68.79   16.70
   1  -8   3   60.79   25.00
  -8  -1   3   61.39   19.70
   1  -8   3   49.50   24.10
   1  -8   3   36.70   18.00
   8   1   3   43.70   14.20
   8   1   3   96.69   26.80
   8   1   3   52.59   23.50
  -8  -1   3   47.80   18.10
  -8  -1   3   67.39   16.40
   8   1   3   65.79   22.60
   8   1   3   58.39   19.00
   1  -8   3   25.20   16.40
   8   1   3  -52.99   94.29
  -8  -1   3   71.09   23.50
  -1   8   3   64.09   16.50
  -8  -1   3  125.99   97.49
  -1   8   3   50.59   13.70
  -1   8   3   82.29   19.50
   1  -8   3   24.80   17.70
   0   8  -3    1.30    4.30
   0  -8  -3    8.30    8.70
  -8   0  -3    5.00    8.10
   0  -8  -3   12.00   12.50
   8   0  -3   -5.40    4.60
  -8   0  -3    4.10    6.20
  -8   0  -3    8.70   10.60
   0   8  -3    9.80    6.60
  -8   0  -3   12.80    9.40
   0  -8  -3    9.40   10.20
   0  -8  -3   16.00   12.80
   0   8  -3   -2.60    3.30
  -8   0  -3   47.40   89.39
   8   0  -3   -5.40    4.30
   8   0  -3   14.40   12.20
  -8   0  -3   11.70    8.90
   8   0  -3    8.60   92.19
   0  -8  -3   13.10   12.50
   0   8  -3    6.10    5.80
   8   0  -3   -1.10    3.20
   8   0  -3  -11.40    5.70
   8   0  -3   -3.20    5.70
   8   0  -3   17.80   10.80
  -8   0   3    0.30    7.10
   0  -8   3    3.70   10.90
   0   8   3    6.10    6.40
  -8   0   3    2.60    8.90
   8   0   3  -39.00   87.09
   0  -8   3   23.30   17.10
   0  -8   3   -2.10    7.00
   8   0   3   12.30    8.20
   0   8   3    7.10    6.40
   8   0   3    4.30   10.00
  -8   0   3  140.59   93.09
   0   8   3    6.70    6.10
   0  -8   3   -5.40    3.60
   8   0   3    9.40   12.20
   8   0   3    5.00    6.70
   0  -8   3   22.90   18.50
  -8   0   3    4.20    8.90
   0   8   3    4.00    5.90
   8   0   3    1.30    7.60
   8   0   3   -0.10    5.20
   8  -1  -3   74.39   23.50
   8  -1  -3   72.69   20.10
   8  -1  -3   44.10   20.90
  -1  -8  -3   93.59   24.40
   1   8  -3   43.20   11.10
   1   8  -3   56.99   17.70
   8  -1  -3   37.90   19.70
  -8   1  -3   80.09   23.50
  -8   1  -3   73.49   17.50
   8  -1  -3   62.09   22.60
   8  -1  -3   63.09   13.60
  -8   1  -3   68.19   18.90
   1   8  -3   46.70   17.50
  -1  -8  -3   92.49   29.10
   8  -1  -3   64.99   19.40
  -1  -8  -3   49.50   22.20
  -1  -8  -3   84.49   26.50
   1   8  -3   62.69   17.10
  -8   1  -3   54.99   17.30
  -1  -8  -3   53.49   24.20
  -8   1  -3   44.20   18.40
   8  -1   3   67.19   14.20
   1   8   3   76.39   19.80
   8  -1   3   36.10   18.00
   8  -1   3   62.59   28.10
   8  -1   3  112.39   26.20
  -1  -8   3   72.89   22.80
  -8   1   3   81.79   25.00
   8  -1   3   45.20   15.80
   8  -1   3   57.19   19.50
   8  -1   3   77.69   21.10
  -1  -8   3   41.80   22.50
  -1  -8   3   47.00   23.40
  -8   1   3   54.89   18.20
   8  -1   3   40.90   19.00
  -1  -8   3   63.49   20.40
   1   8   3   57.49   16.10
   1   8   3   41.30   15.70
  -1  -8   3   57.49   24.90
  -8   1   3   53.09   18.30
   1   8   3   69.79   19.00
  -8   2  -3  156.38   35.00
   8  -2  -3   90.69   27.40
   2   8  -3  128.99   28.00
   2   8  -3  107.49   24.30
  -8   2  -3   96.29   21.40
   8  -2  -3  109.39   29.20
   8  -2  -3   96.59   34.10
  -2  -8  -3  150.68   39.30
  -2  -8  -3  166.08   45.50
   8  -2  -3  144.19   26.00
  -8   2  -3   91.09   22.00
  -2  -8  -3  121.29   27.20
  -2  -8  -3  124.59   30.80
   2   8  -3  119.89   25.50
   2   8  -3  132.89   24.30
  -8   2  -3   93.39   23.10
   8  -2  -3  138.19   39.40
  -2  -8  -3  104.59   32.10
   8  -2   3  101.29   25.10
   2   8   3  120.19   22.80
   8  -2   3  129.09   30.90
   8  -2   3   95.39   29.20
  -2  -8   3  106.29   26.10
   2   8   3  154.18   28.90
  -2  -8   3   73.99   29.60
  -2  -8   3   67.39   27.40
  -8   2   3  110.29   24.50
   8  -2   3  151.38   29.70
   8  -2   3   96.69   33.10
  -8   2   3   97.89   23.60
  -2  -8   3  105.89   32.70
   8  -2   3  132.59   25.70
  -2  -8   3   92.79   24.10
   2   8   3  116.69   24.60
   2   8   3  128.09   28.40
   8  -2   3  127.39   29.60
  -8   2   3  107.29   27.80
  -3  -8  -3   13.70   14.60
   8  -3  -3   11.10    8.90
   3   8  -3    7.90    9.60
   8  -3  -3   -4.30    3.50
  -3  -8  -3   -3.90    8.10
  -8   3  -3    7.00    9.80
   3   8  -3    3.60    7.50
  -3  -8  -3   -1.60    4.10
  -3  -8  -3    1.60    6.10
   3   8  -3    5.10    2.60
   8  -3  -3    0.50    6.60
   8  -3  -3   14.80   11.40
   3   8  -3    3.40    2.20
  -8   3  -3    4.70    5.30
  -8   3  -3    4.90    6.90
  -8   3  -3    9.20    8.70
   3   8  -3   36.50   16.00
   8  -3  -3   -4.20    4.10
   3   8  -3    3.50    7.30
   8  -3  -3    5.10   10.20
   8  -3   3   -0.80    4.70
  -8   3   3    1.70    6.80
  -8   3   3   14.60    8.70
   3   8   3    3.60    5.00
  -3  -8   3   10.00   10.70
   8  -3   3   -4.90    4.00
  -3  -8   3    0.30    5.50
   3   8   3    1.80    5.20
   3   8   3   11.00    8.80
  -8   3   3    8.90    9.20
  -8   3   3    1.30    5.50
  -3  -8   3    8.50   12.40
   8  -3   3    9.60   15.10
  -3  -8   3   20.30   11.10
   8  -3   3    3.50    6.90
   3   8   3   -3.20    2.60
   8  -3   3    8.60    7.90
   8  -3   3    4.80    7.20
   8  -4  -3   24.70   14.00
  -4  -8  -3    0.90    8.50
  -8   4  -3   20.70   14.80
   4   8  -3    9.90    9.50
   8  -4  -3    2.10    6.20
   4   8  -3    7.00   10.00
   8  -4  -3    8.30    8.90
  -8   4  -3   17.70    9.40
   4   8  -3   12.30    5.80
   4   8  -3    2.20    5.80
   4   8  -3   14.60   10.40
  -8   4  -3   13.90    9.30
   8  -4  -3   21.10   18.70
   8  -4  -3    4.50    8.10
   8  -4   3   10.60    9.10
   4   8   3    8.50    8.00
  -4  -8   3    4.20   11.60
   8  -4   3   -6.90    7.50
  -8   4   3   12.60    9.20
   4   8   3   10.60    5.30
   8  -4   3   27.80   16.90
  -4  -8   3   28.40   19.00
   4   8   3    2.90    7.00
   8  -4   3    8.40    9.10
  -8   4   3   14.90   12.40
   4   8   3   13.20   10.70
   4   8   3   10.90    9.50
   4   8   3   16.40   11.40
   8  -4   3   17.00   10.10
   8  -4   3   14.90   11.00
   9   2  -3    6.40    9.90
   2  -9  -3   26.30   19.30
   9   2  -3   14.50   13.90
   9   2  -3   21.00   19.10
   2  -9  -3   54.89   23.70
   9   2  -3   28.30   15.60
  -9  -2  -3   13.70   11.20
   9   2  -3   40.70   17.30
   2  -9  -3   11.80   13.70
  -2   9  -3   31.20   12.50
   2  -9  -3   29.90   21.90
   9   2  -3   16.50   11.10
  -9  -2  -3    0.60    8.50
   2  -9  -3    5.20    9.10
   2  -9   3   12.70   13.00
   2  -9   3   22.80   19.20
   9   2   3   -0.70    6.00
   2  -9   3   14.40   14.00
   2  -9   3   19.00   14.40
  -9  -2   3   10.10   11.90
  -9  -2   3   42.80   18.10
  -2   9   3   12.40    8.40
   9   2   3   20.70   17.10
   2  -9   3   -6.90    6.50
  -2   9   3   12.50    8.50
   9   2   3   22.70   11.40
   9   2   3   30.00   14.40
   9   2   3    2.10    9.90
  -1   9  -3   20.10   10.00
   1  -9  -3    8.30   11.30
   1  -9  -3   25.40   17.00
   9   1  -3   19.80   18.10
  -9  -1  -3   39.90   16.50
   9   1  -3    9.30   12.40
   9   1  -3   15.40   12.60
   9   1  -3   14.40   15.80
  -9  -1  -3   -1.00    7.00
   1  -9  -3   22.00   15.10
   1  -9  -3   25.70   18.60
  -1   9  -3   10.60    8.40
  -9  -1  -3    8.00    9.60
   9   1  -3    0.20    5.30
   1  -9  -3   18.10   15.10
   9   1  -3   33.30   19.70
   9   1   3   11.10   10.20
  -9  -1   3   -1.90    6.80
  -1   9   3    2.50    5.60
  -9  -1   3   21.60   13.20
   1  -9   3   13.00   13.10
   1  -9   3   32.60   18.90
  -9  -1   3    6.00   11.30
  -1   9   3   27.10   14.30
  -1   9   3   23.90   11.50
  -1   9   3    7.30    7.40
   9   1   3   24.20   12.20
   1  -9   3   -5.90    4.90
   9   1   3   35.80   30.30
   9   1   3   -1.90    5.40
   9   1   3   20.60   15.10
   9   0  -3   10.90   17.70
   9   0  -3   15.50   10.30
   0  -9  -3   43.30   22.40
   0   9  -3   32.50   14.80
   9   0  -3    6.70   10.90
   0  -9  -3   19.80   16.50
   0   9  -3   52.89   17.70
  -9   0  -3   10.40   10.70
  -9   0  -3   12.70   12.20
   0  -9  -3    8.70   12.40
   9   0  -3   10.00   11.60
   0  -9  -3   44.00   17.80
   9   0  -3   16.60    8.10
   0  -9  -3   -3.10    7.90
   0   9   3    4.70    6.20
   0  -9   3   28.90   15.30
   0  -9   3   47.90   21.30
  -9   0   3   -3.40    4.20
   9   0   3    9.90   14.10
   9   0   3   56.19   27.00
   0  -9   3    5.30    9.60
  -9   0   3    9.60   11.50
   9   0   3   11.70    7.80
   0  -9   3   16.10   16.60
   0   9   3   33.80   13.40
   9   0   3   16.90   11.30
   0   9   3   10.90    7.70
   9   0   3   18.60   13.00
   1   9  -3   30.10   13.50
  -1  -9  -3   20.40   16.00
   1   9  -3   28.10   13.10
  -9   1  -3    7.20   10.40
  -1  -9  -3   19.10   14.20
  -9   1  -3   26.90   14.00
   9  -1  -3   37.90   18.50
   9  -1  -3   32.20   15.10
  -1  -9  -3   21.00   13.20
  -9   1  -3   23.20   12.00
  -9   1  -3   40.40   16.70
  -1  -9  -3   16.00   13.60
   9  -1  -3   47.10   23.40
   9  -1  -3   35.70   16.00
   1   9  -3   22.70   14.40
   9  -1  -3   21.10   14.10
  -9   1   3   12.80   11.30
  -9   1   3   14.00   13.70
  -1  -9   3    1.80    8.50
   9  -1   3   12.70   12.90
  -1  -9   3   26.30   16.10
   1   9   3   29.00   12.50
  -1  -9   3   47.20   25.60
  -1  -9   3   46.90   24.70
   1   9   3   13.90    9.60
   9  -1   3   12.30   12.60
   9  -1   3    9.90   11.90
   9  -1   3    3.50    8.20
   9  -1   3    3.30    6.40
  -1  -9   3   -6.00    8.00
   1   9   3   28.30   12.90
   9  -1   3    8.10    9.60
  -9   1   3   21.00   13.90
  -9   2  -3   12.30   10.50
   9  -2  -3   14.30   13.00
  -2  -9  -3   17.60   17.20
  -2  -9  -3   13.30   14.30
  -2  -9  -3   13.30    9.10
   9  -2  -3   28.00   20.00
   2   9  -3   26.80   11.90
  -9   2  -3   13.70   12.50
   9  -2  -3   37.20   16.90
   9  -2  -3   30.20   17.50
  -2  -9  -3   22.60   17.80
   9  -2  -3   14.20   10.80
   2   9  -3   39.40   18.10
  -9   2  -3   11.50   10.10
   2   9   3    6.40    7.80
  -2  -9   3   17.00   17.90
   9  -2   3   11.70   14.40
   9  -2   3   28.60   13.20
   2   9   3   20.10   12.80
   9  -2   3    7.80    8.20
  -2  -9   3   43.00   25.30
  -9   2   3   10.10    9.20
   9  -2   3   12.50   12.10
  -2  -9   3   -1.50    9.40
   9  -2   3   25.90   12.20
  -9   2   3   18.60   15.00
  -2  -9   3   14.60   12.60
   9  -2   3   34.90   17.80
   2   9   3   27.60   14.10
  -2  -9   3   10.90   11.90
   0   0  -4  542.65   32.10
   0   0  -4  568.24   33.20
   0   0  -4  538.85   31.70
   0   0  -4  548.25   32.20
   0   0  -4  553.04   31.90
   0   0  -4  518.25   31.10
   0   0   4  537.85   31.90
   0   0   4  588.44   33.40
   0   0   4  564.44   31.90
   0   0   4  508.55   31.60
   1   0  -4 9978.90  520.25
  -1   0  -4 8781.12  517.65
   0   1  -4 9051.89  520.85
   0  -1  -4 9693.53  512.05
   1   0   4 9999.00  519.25
   0   1   4 9468.55  511.65
   0  -1   4 9059.99  520.55
  -1  -1  -4  324.27   25.20
   1   1  -4  380.76   24.00
   1   1  -4  357.26   25.80
   1  -1  -4  370.26   22.40
   1   1  -4  367.26   24.90
   1   1  -4  365.56   24.00
  -1   1  -4  418.36   27.30
  -1  -1  -4  346.67   27.70
   1   1  -4  368.56   24.20
   1  -1  -4  389.26   23.30
  -1  -1  -4  371.66   23.40
  -1   1  -4  365.06   24.40
   1  -1  -4  401.76   24.50
  -1  -1  -4  371.66   24.60
  -1   1  -4  362.56   27.20
   1  -1  -4  380.96   25.90
   1   1  -4  376.26   24.80
  -1   1  -4  356.36   24.30
   1  -1  -4  378.96   23.80
  -1   1  -4  358.46   34.50
  -1  -1  -4  342.67   24.70
  -1   1  -4  347.37   25.00
   1   1  -4  337.37   26.00
   1   1  -4  379.36   27.70
   1  -1  -4  358.26   23.10
   1   1  -4  351.56   23.00
  -1   1  -4  331.97   23.00
   1  -1  -4  328.07   28.30
  -1  -1  -4  354.36   25.00
   1   1  -4  413.46   26.20
  -1   1  -4  345.27   25.30
  -1   1  -4  371.96   24.10
   1  -1  -4  324.87   24.90
   1   1  -4  396.66   24.30
  -1   1  -4  365.16   22.80
  -1  -1  -4  373.56   24.10
  -1   1  -4  334.27   23.30
  -1   1  -4  348.87   23.50
  -1  -1  -4  355.16   23.30
  -1  -1  -4  357.66   23.60
  -1   1  -4  383.46   20.80
   1  -1  -4  409.76   23.20
   1  -1  -4  416.76   23.60
   1   1  -4  362.86   25.40
   1  -1  -4  401.96   33.20
   1  -1   4  343.27   24.90
   1  -1   4  360.96   22.70
   1   1   4  330.67   24.10
   1  -1   4  357.86   23.60
   1   1   4  362.06   25.10
  -1   1   4  368.26   22.40
   1  -1   4  300.57   26.00
   1  -1   4  367.86   23.50
  -1   1   4  344.97   29.00
   1   1   4  367.36   23.70
  -1  -1   4  368.66   23.90
  -1   1   4  377.26   24.10
  -1  -1   4  354.06   24.00
  -1  -1   4  362.76   27.30
  -1   1   4  364.66   24.00
  -1  -1   4  384.06   24.60
  -1  -1   4  387.16   26.30
   1   1   4  366.76   22.30
   1  -1   4  376.66   25.40
   1  -1   4  357.76   24.30
   1  -1   4  367.96   26.80
   1   1   4  358.56   25.50
   1   1   4  365.26   23.30
   1   1   4  368.96   24.50
  -1   1   4  372.26   23.00
   1   1   4  361.06   23.20
  -1  -1   4  338.07   22.70
  -1   1   4  352.76   25.70
  -1  -1   4  353.56   24.50
  -1   1   4  349.47   31.80
  -1  -1   4  385.46   26.10
  -1  -1   4  429.76   26.70
   1   1   4  369.66   33.70
  -1   1   4  362.96   23.20
  -1  -1   4  350.36   24.80
   1  -1   4  369.26   24.40
   1   1   4  385.46   25.80
  -1  -1   4  378.46   24.30
  -1   1   4  363.26   25.50
  -1   1   4  366.86   24.90
  -1   1   4  398.76   23.90
  -1   1   4  397.86   26.00
  -1  -1   4  386.86   41.60
   1  -1   4  336.97   33.30
   1   1   4  376.66   23.60
  -1   1   4  369.66   23.30
   1  -1   4  369.56   23.70
   2   1  -4  946.71   60.09
  -2  -1  -4  967.50   59.39
   1  -2  -4 1009.00   56.09
  -1   2  -4  967.10   64.99
   2   1  -4 1063.79   61.29
  -1   2  -4 1045.20   67.59
  -1   2  -4 1027.90   57.99
  -1   2  -4  967.20   59.09
  -2  -1  -4  915.91   74.29
   1  -2  -4 1065.09   56.29
   2   1  -4  966.70   59.99
   1  -2  -4 1039.60   63.19
   2   1  -4  943.91   62.29
  -2  -1  -4  954.40   59.89
   1  -2  -4 1085.09   63.59
  -1   2  -4 1053.39   60.39
  -1   2  -4 1026.40   54.19
  -2  -1  -4 1081.89   61.99
   2   1  -4 1016.70   59.99
  -1   2  -4  946.31   58.09
  -1   2  -4  989.80   53.89
  -1   2  -4  966.20   69.89
   1  -2  -4 1046.00   56.29
   2   1  -4  975.90   63.89
   2   1  -4  968.80   60.09
  -1   2  -4  983.60   58.99
  -2  -1  -4  935.61   59.09
   2   1  -4  817.82   76.19
   2   1  -4 1027.30   63.09
  -1   2  -4  986.60   56.59
  -1   2  -4  997.10   63.99
  -1   2  -4 1055.59   57.59
  -2  -1  -4  953.80   64.19
  -2  -1  -4  938.31   61.69
  -2  -1  -4 1091.19   60.29
   1  -2  -4  832.72   60.09
  -1   2  -4  979.80   57.19
  -2  -1  -4 1052.29   61.59
  -1   2  -4 1015.00   58.99
  -1   2  -4  951.50   64.69
  -1   2   4 1002.30   55.99
   1  -2   4  963.00   57.39
  -2  -1   4  999.90   60.49
  -1   2   4 1022.50   55.89
   2   1   4  918.41   61.39
  -1   2   4  878.21   59.99
  -1   2   4  998.80   56.09
   2   1   4  959.90   60.49
  -2  -1   4 1069.99   63.29
   1  -2   4 1050.49   70.69
  -1   2   4 1068.89   57.39
   2   1   4  918.21   62.69
   2   1   4  982.30   62.39
  -1   2   4 1028.30   55.09
   2   1   4 1009.50   59.39
   2   1   4  948.71   59.39
  -1   2   4 1016.90   69.09
  -1   2   4 1030.40   62.29
  -2  -1   4  988.10   60.09
  -2  -1   4  941.11   60.09
  -2  -1   4 1003.50   61.89
  -1   2   4 1031.40   55.39
  -1   2   4  933.11   62.79
  -1   2   4 1031.40   64.99
  -1   2   4  965.90   56.49
  -1   2   4 1015.10   64.09
  -1   2   4 1018.00   62.89
   2   1   4  947.51   59.69
  -2  -1   4 1069.59   60.79
   1  -2   4  966.90   57.69
  -1   2   4 1019.60   55.99
   2   1   4  850.71   62.39
   1  -2   4 1023.40   56.69
  -2  -1   4  963.90   62.69
  -2  -1   4 1007.30   60.09
   2   1   4 1014.10   76.59
   1  -2   4  931.01   58.69
   1  -2   4  958.10   68.89
   1  -2   4  999.90   57.09
   1  -2   4 1027.20   58.59
   1  -2   4  971.80   56.89
  -2  -1   4  912.21   62.59
  -2  -1   4 1029.10   79.39
   1  -2   4 1032.90   60.09
   1  -2   4  998.90   57.49
   1  -2   4 1014.80   68.19
  -2   0  -4 1265.17   78.69
   0   2  -4 1353.26   82.69
   0   2  -4 1282.97   75.69
   0   2  -4 1251.67   74.39
   2   0  -4 1313.67   73.59
   2   0  -4 1237.78   77.69
   0   2  -4 1335.77   71.89
  -2   0  -4 1189.88   74.79
   0  -2  -4 1308.87   77.69
   2   0  -4 1246.38   78.79
   0  -2  -4 1503.85   82.49
   0  -2  -4 1106.29   76.19
  -2   0  -4 1219.28   74.89
   0  -2  -4 1334.27   70.39
   2   0  -4 1249.97   74.89
  -2   0  -4 1280.47   77.29
  -2   0  -4 1309.17   77.49
   0  -2  -4 1296.07   75.89
   0   2  -4 1289.67   71.69
   0   2  -4 1259.77   72.19
  -2   0  -4 1245.68   75.69
   0   2  -4 1306.97   70.79
   2   0  -4 1290.07   73.79
   0  -2  -4 1205.98   75.49
   2   0  -4 1262.47   77.19
   0  -2  -4 1240.58   70.39
   0   2  -4 1278.27   83.49
   2   0  -4 1241.98   72.19
   2   0  -4 1368.86   75.69
   0   2  -4 1312.57   78.99
   0   2  -4 1191.08   80.49
   0  -2  -4 1287.27   70.19
   2   0  -4 1329.47   75.39
   2   0  -4 1317.07   75.49
   0   2  -4 1257.17   72.39
   0  -2  -4 1200.78   75.89
   0  -2  -4 1305.17   70.29
   0   2  -4 1307.17   73.59
   2   0  -4 1263.77   78.19
   2   0  -4 1255.57   93.59
  -2   0  -4 1246.88   74.49
   0   2  -4 1325.87   70.59
   0   2  -4 1356.66   73.69
   0  -2  -4 1233.38   80.29
  -2   0  -4 1219.48   92.89
  -2   0  -4 1303.87   75.19
   0   2  -4 1306.97   72.49
   2   0  -4 1194.08   76.79
   0  -2   4 1229.58   72.19
  -2   0   4 1333.37   74.49
   0  -2   4 1230.18   72.09
   2   0   4 1228.48   91.29
   0  -2   4 1274.57   83.89
  -2   0   4 1359.26   72.39
  -2   0   4 1344.17   77.39
   0   2   4 1296.07   75.09
   0   2   4 1362.56   77.19
   0  -2   4 1335.97   74.39
   2   0   4 1233.88   77.39
   2   0   4 1289.57   75.29
  -2   0   4 1316.47   75.49
   2   0   4 1248.48   74.79
  -2   0   4 1285.57   77.29
   0   2   4 1234.18   75.69
   0   2   4 1197.18   78.29
   0  -2   4 1331.37   70.29
   0  -2   4 1310.07   72.69
  -2   0   4 1332.07   93.29
   0   2   4 1255.77   75.09
   2   0   4 1319.27   75.79
   2   0   4 1380.36   78.29
   2   0   4 1291.97   74.89
   2   0   4 1304.47   74.39
   2   0   4 1349.16   75.49
   2   0   4 1305.47   75.19
  -2   0   4 1198.58   74.99
   0   2   4 1136.49   80.39
   0  -2   4 1308.27   81.79
   2   0   4 1287.57   78.79
  -2   0   4 1289.07   78.89
   0  -2   4 1177.08   81.09
   0   2   4 1337.97   77.49
   0  -2   4 1305.27   75.49
   0   2   4 1343.77   69.99
  -2   0   4 1264.87   75.19
  -2   0   4 1257.57   75.39
   0  -2   4 1315.87   72.29
  -2   0   4 1272.47   73.39
   0  -2   4 1281.87   79.29
  -2   0   4 1301.77   78.09
   0  -2   4 1496.35   80.89
   0  -2   4 1248.78   78.49
  -2   1  -4 1045.90   60.59
   1   2  -4  997.80   63.29
   2  -1  -4  939.21   60.29
   2  -1  -4 1069.49   60.09
   1   2  -4  987.40   60.79
   1   2  -4  871.91   62.59
  -2   1  -4  991.80   59.69
  -2   1  -4 1009.70   66.29
   2  -1  -4 1005.50   59.69
   2  -1  -4  955.80   59.39
   1   2  -4 1068.79   60.69
   1   2  -4 1007.70   67.19
  -1  -2  -4  996.40   64.09
   2  -1  -4 1017.70   56.59
  -1  -2  -4 1012.70   57.89
  -1  -2  -4 1046.90   57.59
  -1  -2  -4 1065.59   61.89
  -2   1  -4  945.01   62.99
  -1  -2  -4  948.21   58.69
  -2   1  -4 1050.19   65.89
   1   2  -4  965.70   60.59
   1   2  -4  991.90   57.99
   1   2  -4  970.40   56.69
   1   2  -4 1118.89   60.59
   1   2  -4 1022.10   60.89
  -2   1  -4  954.60   60.09
   1   2  -4  990.30   58.39
   2  -1  -4 1122.49   63.19
  -2   1  -4  987.30   59.79
  -2   1  -4  974.30   57.79
  -2   1  -4  926.21   61.99
  -2   1  -4  967.50   76.69
   2  -1  -4  927.31   74.99
  -1  -2  -4  979.10   56.19
  -1  -2  -4  953.60   62.79
  -1  -2  -4 1055.59   57.49
  -1  -2  -4 1189.78   64.79
   2  -1  -4 1014.40   62.59
   2  -1  -4 1039.90   56.69
  -1  -2  -4 1017.40   69.49
  -1  -2  -4  981.20   55.89
   2  -1  -4  927.71   61.09
   2  -1  -4  928.11   67.49
  -2   1  -4  948.21   62.09
   2  -1   4  988.80   58.29
   2  -1   4 1085.29   61.09
  -1  -2   4  980.60   58.29
  -1  -2   4  958.20   60.49
   2  -1   4 1013.80   59.99
   1   2   4 1039.30   59.39
  -2   1   4 1135.89   60.49
   2  -1   4  964.70   62.39
   2  -1   4 1038.40   57.29
  -1  -2   4  889.11   58.29
  -2   1   4  899.61   63.29
   1   2   4  925.81   63.89
   1   2   4  942.41   66.09
  -1  -2   4 1008.30   67.19
   1   2   4 1038.20   60.99
  -2   1   4  933.11   61.39
   2  -1   4 1088.69   62.59
  -1  -2   4  975.50   59.49
  -1  -2   4 1040.90   72.99
   1   2   4 1007.10   57.49
  -2   1   4 1014.80   59.39
   2  -1   4  867.01   73.99
  -2   1   4  924.41   67.09
   2  -1   4  988.80   59.99
   1   2   4  913.21   62.59
  -2   1   4  938.91   62.39
  -1  -2   4 1066.79   59.09
  -2   1   4 1019.60   59.89
  -1  -2   4 1177.48   68.19
  -2   1   4 1012.10   56.49
  -2   1   4  974.70   61.89
  -1  -2   4 1075.89   60.89
   1   2   4 1028.60   61.79
  -2   1   4  975.30   61.59
  -1  -2   4 1180.08   63.69
   1   2   4 1019.00   59.59
   1   2   4  963.30   61.49
  -1  -2   4  985.00   58.59
  -2   1   4 1029.80   56.69
   2  -1   4 1010.00   63.29
  -1  -2   4 1029.40   56.79
  -1  -2   4  870.81   69.69
   1   2   4 1005.20   60.59
   1   2   4  991.50   57.39
  -1  -2   4 1006.00   59.09
  -2   1   4  900.51   61.09
   1   2   4 1040.20   57.09
   1   2   4 1044.40   57.09
  -2   1   4  978.70   76.19
   2  -1   4  957.00   62.09
   1   2   4 1001.50   58.19
   2  -1   4 1026.80   60.29
  -1  -2   4  916.91   73.09
   2  -1   4 1006.20   59.69
   1   2   4 1094.29   69.39
  -2   2  -4  503.65   38.10
  -2   2  -4  523.85   37.90
  -2   2  -4  535.75   35.10
   2  -2  -4  492.95   34.80
   2  -2  -4  567.24   35.20
  -2   2  -4  565.14   35.80
  -2   2  -4  582.44   32.70
   2  -2  -4  588.54   32.80
  -2   2  -4  562.44   36.40
   2  -2  -4  588.64   38.80
   2   2  -4  573.34   36.60
   2   2  -4  531.95   43.00
   2  -2  -4  528.15   46.40
   2   2  -4  547.25   39.60
  -2  -2  -4  553.14   37.20
  -2  -2  -4  557.54   49.10
   2   2  -4  515.85   35.70
  -2  -2  -4  540.95   35.60
   2   2  -4  576.64   36.60
  -2   2  -4  533.25   51.79
   2   2  -4  584.34   34.70
   2   2  -4  505.05   36.30
   2   2  -4  557.24   36.70
   2  -2  -4  530.55   35.30
   2   2  -4  574.84   38.80
   2  -2  -4  561.64   34.50
  -2   2  -4  540.95   40.70
   2  -2  -4  620.44   41.70
   2  -2  -4  542.35   36.60
  -2   2  -4  535.25   35.50
  -2   2  -4  481.05   37.40
  -2   2  -4  550.04   38.80
   2  -2  -4  556.24   37.00
  -2   2  -4  524.05   32.50
  -2  -2  -4  532.45   37.70
   2  -2  -4  518.95   40.20
   2   2  -4  721.23   61.89
   2  -2  -4  580.94   52.79
   2   2  -4  552.24   43.60
[truncated: 2,343,773 more chars]
